# Supplementary material for: Identification ACTA2 and KDR as key proteins for prognosis of PD‐1/PD‐L1 blockade therapy in melanoma
Source: Animal Model Exp Med. 2021 Mar 23;4(2):138–50. doi: 10.1002/ame2.12154 (PMC8212820; doi:10.1002/ame2.12154)
Supplement: Supplementary file 2 — Table S1 [file AME2-4-138-s001.xlsx]

## Sheet: GOTERM_BP_FAT
Category	Term	Count	%	PValue	Genes	List Total	Pop Hits	Pop Total	Fold Enrichment	Bonferroni	Benjamini	FDR
GOTERM_BP_FAT	GO:0070887~cellular response to chemical stimulus	43	0.15524	0.000900075	HLA-DQB1, CCL2, AQP9, ZC3HAV1, ADAMTSL2, IFITM3, LEPR, ANO1, TH, HTR1B, HEY1, CCL20, PDE4A, TCF4, PIK3R1, ANGPT4, ZFP36, COL4A2, COL4A1, FLT1, CYP46A1, SOCS3, SMAD6, ITGA1, PDE3A, ZCCHC18, PRR5L, NDNF, CPT1A, KDR, LEP, RAB31, TXNDC2, PDE2A, TNFRSF10D, FBLN5, TFPI, ROR2, CA2, ADAMTS3, CHRD, BMP6, CAMK1D	165	2648	16650	1.63863	0.947565	0.151077	1.62392
GOTERM_BP_FAT	GO:0010646~regulation of cell communication	42	0.15163	0.0169144	MIDN, GFAP, CCL2, NKD2, ZC3HAV1, ADAMTSL2, ANO1, BRSK2, RIMS1, RNF213, ARHGAP22, HTR1B, HEY1, CCL20, UNC5B, ARHGAP44, PDE4A, SYBU, BCL3, TCF4, PIK3R1, FLT1, SOCS3, SMAD6, CACNG5, ITGA1, PRR5L, ARHGAP23, CPT1A, KDR, LEP, TMOD2, ROR2, CA2, ADAMTS3, KIF26A, ZNF385A, CHRD, RASD2, PLA2G5, KCTD11, BMP6	165	3020	16650	1.40337	1	0.515841	26.6676
GOTERM_BP_FAT	GO:0023051~regulation of signaling	42	0.15163	0.0218089	MIDN, GFAP, CCL2, NKD2, ZC3HAV1, ADAMTSL2, ANO1, BRSK2, RIMS1, RNF213, ARHGAP22, HTR1B, HEY1, CCL20, UNC5B, ARHGAP44, PDE4A, SYBU, BCL3, TCF4, PIK3R1, FLT1, SOCS3, SMAD6, CACNG5, ITGA1, PRR5L, ARHGAP23, CPT1A, KDR, LEP, TMOD2, ROR2, CA2, ADAMTS3, KIF26A, ZNF385A, CHRD, RASD2, PLA2G5, KCTD11, BMP6	165	3070	16650	1.38052	1	0.532296	33.0294
GOTERM_BP_FAT	GO:0007166~cell surface receptor signaling pathway	40	0.14441	0.00623128	HLA-DQB1, PLXNA3, CCL2, NKD2, ADAMTSL2, IFITM3, LEPR, RIMS1, RNF213, MARCO, S1PR3, WISP1, HEY1, UNC5B, CCL20, UNC5A, SEMA3G, CRIM1, PIK3R1, ANGPT4, GRID1, COL4A2, COL4A1, FLT1, SOCS3, SMAD6, CSNK1A1L, CACNG5, ITGA1, GRIA3, ZCCHC18, KDR, LEP, TNFRSF10D, ROR2, ADAMTS3, AKAP2, CHRD, KCTD11, BMP6	165	2669	16650	1.51231	1	0.408293	10.7431
GOTERM_BP_FAT	GO:0010033~response to organic substance	40	0.14441	0.0152739	HLA-DQB1, CCL2, AQP9, ZC3HAV1, ADAMTSL2, IFITM3, LEPR, ANO1, TH, BRSK2, UNC79, HTR1B, HEY1, CCL20, GPX3, TCF4, PIK3R1, ZFP36, COL4A2, COL4A1, FLT1, CRYAB, SOCS3, SMAD6, PDE3A, ZCCHC18, CPT1A, KDR, LEP, RAB31, THBD, PDE2A, TNFRSF10D, TFPI, ROR2, CA2, ADAMTS3, CHRD, PLA2G5, BMP6	165	2822	16650	1.43032	1	0.503364	24.4105
GOTERM_BP_FAT	GO:0007399~nervous system development	36	0.129969	0.00201971	PLXNA3, GFAP, CCL2, TH, BRSK2, FGF11, RIMS1, DCHS1, EDNRA, TAL1, MALL, UNC5B, UNC5A, SEMA3G, RUNX1, TCF4, CRIM1, COL4A1, CYP46A1, OMP, ITGA1, NDNF, PCDH18, LEP, PSPN, EML1, CBLN2, H2AFY2, TMOD2, KIF26A, NCAN, OMG, CHRD, KCTD11, CAMK1D, BMP6	165	2170	16650	1.67407	0.998666	0.241036	3.6092
GOTERM_BP_FAT	GO:0071310~cellular response to organic substance	34	0.122748	0.0076666	HLA-DQB1, CCL2, AQP9, ZC3HAV1, ADAMTSL2, IFITM3, LEPR, ANO1, TH, HTR1B, CCL20, HEY1, TCF4, PIK3R1, ZFP36, COL4A2, COL4A1, FLT1, SOCS3, SMAD6, PDE3A, ZCCHC18, CPT1A, KDR, LEP, RAB31, PDE2A, TNFRSF10D, TFPI, ROR2, CA2, ADAMTS3, CHRD, BMP6	165	2186	16650	1.56949	1	0.40841	13.0582
GOTERM_BP_FAT	GO:0048646~anatomical structure formation involved in morphogenesis	33	0.119138	7.5083e-08	CCL2, CDX2, LEPR, ELF5, ANPEP, ENPEP, RNF213, DCHS1, EDNRA, TAL1, ARHGAP22, HEY1, UNC5B, BCL3, RUNX1, TCF4, COL8A2, ANGPT4, COL4A2, FLT1, COL4A1, PODXL, HSPG2, SIX2, NDNF, KDR, LEP, ETS2, TMOD2, ROR2, ZNF385A, CHRD, PHLDB2	165	1151	16650	2.89314	0.000245791	6.14535e-05	0.000136516
GOTERM_BP_FAT	GO:0048468~cell development	31	0.111917	0.00975094	GFAP, PLXNA3, TH, BRSK2, RIMS1, EDNRA, TAL1, S1PR3, UNC5B, HEY1, UNC5A, SEMA3G, TCF4, RUNX1, ACTA2, PODXL, ITGA1, SIX2, C16ORF89, PDE3A, NDNF, LEP, PDE2A, TMOD2, KIF26A, OMG, ZNF385A, PHLDB2, KCTD11, CAMK1D, BMP6	165	1968	16650	1.58952	1	0.436101	16.3193
GOTERM_BP_FAT	GO:0007267~cell-cell signaling	30	0.108307	0.000385927	MIDN, GFAP, CCL2, SNAP91, NKD2, ANO1, TH, FGF11, BRSK2, CACNB2, ENPEP, RIMS1, RNF213, HTR1B, WISP1, CCL20, SYBU, DLGAP1, OMP, CSNK1A1L, GRIA3, CPT1A, LEP, SLC6A9, TMOD2, ROR2, CA2, CORT, RASD2, BMP6	165	1517	16650	1.99557	0.717413	0.0926372	0.69937
GOTERM_BP_FAT	GO:0045595~regulation of cell differentiation	30	0.108307	0.000515205	GFAP, PLXNA3, CDX2, ELF5, RIMS1, TAL1, S1PR3, HEY1, SEMA3G, TCF4, RUNX1, PIK3R1, ZFP36, SOCS3, SIX2, PDE3A, NDNF, KDR, LEP, CCDC3, H2AFY2, METRNL, CA2, OMG, CHRD, ZNF385A, PHLDB2, KCTD11, CAMK1D, BMP6	165	1544	16650	1.96067	0.814966	0.106386	0.93261
GOTERM_BP_FAT	GO:2000026~regulation of multicellular organismal development	30	0.108307	0.00276136	GFAP, PLXNA3, CCL2, CDX2, RIMS1, TAL1, S1PR3, HEY1, SEMA3G, TCF4, RUNX1, PIK3R1, ANGPT4, ZFP36, COL4A2, FLT1, SIX2, NDNF, KDR, LEP, CBLN2, H2AFY2, ROR2, CA2, OMG, CHRD, PHLDB2, KCTD11, CAMK1D, BMP6	165	1721	16650	1.75902	0.999883	0.294042	4.90334
GOTERM_BP_FAT	GO:0072359~circulatory system development	27	0.0974764	1.83376e-06	CDX2, CCL2, LEPR, TH, ANPEP, ENPEP, RNF213, DCHS1, EDNRA, TAL1, ARHGAP22, UNC5B, HEY1, TCF4, RUNX1, COL8A2, ANGPT4, COL4A2, COL4A1, FLT1, ACTA2, SOCS3, SMAD6, HSPG2, NDNF, KDR, LEP	165	945	16650	2.88312	0.00598575	0.000750185	0.00333408
GOTERM_BP_FAT	GO:0072358~cardiovascular system development	27	0.0974764	1.83376e-06	CDX2, CCL2, LEPR, TH, ANPEP, ENPEP, RNF213, DCHS1, EDNRA, TAL1, ARHGAP22, UNC5B, HEY1, TCF4, RUNX1, COL8A2, ANGPT4, COL4A2, COL4A1, FLT1, ACTA2, SOCS3, SMAD6, HSPG2, NDNF, KDR, LEP	165	945	16650	2.88312	0.00598575	0.000750185	0.00333408
GOTERM_BP_FAT	GO:0051240~positive regulation of multicellular organismal process	27	0.0974764	0.0016711	GFAP, CCL2, FLT1, ZC3HAV1, PDE3A, RIMS1, NDNF, KDR, LEP, TAL1, THBD, CBLN2, CCL20, PPIB, H2AFY2, BCL3, METRNL, CA2, RUNX1, TCF4, PHLDB2, PIK3R1, KCTD11, ANGPT4, BMP6, SGIP1, CAMK1D	165	1431	16650	1.90395	0.995813	0.211858	2.99516
GOTERM_BP_FAT	GO:0006928~movement of cell or subcellular component	27	0.0974764	0.0286306	PLXNA3, CCL2, CACNB2, ENPEP, DCHS1, RNASE10, UNC5B, CCL20, PROCR, UNC5A, SEMA3G, PIK3R1, ANGPT4, FLT1, PODXL, ITGA1, SIX2, PRR5L, NDNF, KDR, LEP, THBD, ROR2, KIF26A, CHRD, PHLDB2, CAMK1D	165	1795	16650	1.51785	1	0.575481	41.0311
GOTERM_BP_FAT	GO:0008283~cell proliferation	27	0.0974764	0.0419531	GFAP, CCL2, CDX2, ELF5, ENPEP, DCHS1, EDNRA, S1PR3, BNIPL, HTR1B, RUNX1, COL8A2, ANGPT4, ZFP36, TP53I11, FLT1, SMAD6, ITGA1, SIX2, MXD1, KDR, LEP, EML1, ROR2, CHRD, KCTD11, BMP6	165	1861	16650	1.46402	1	0.632957	54.1251
GOTERM_BP_FAT	GO:0040011~locomotion	26	0.0938662	0.00809358	PLXNA3, CCL2, ENPEP, DCHS1, RNASE10, UNC5B, CCL20, PROCR, SEMA3G, UNC5A, PIK3R1, ANGPT4, FLT1, PODXL, ITGA1, SIX2, PRR5L, NDNF, KDR, LEP, THBD, ROR2, KIF26A, PHLDB2, CHRD, CAMK1D	165	1530	16650	1.7148	1	0.412644	13.7358
GOTERM_BP_FAT	GO:0001568~blood vessel development	25	0.090256	2.28159e-09	COL4A2, CCL2, CDX2, FLT1, COL4A1, ACTA2, SOCS3, SMAD6, LEPR, HSPG2, ANPEP, ENPEP, RNF213, NDNF, KDR, LEP, EDNRA, TAL1, ARHGAP22, HEY1, UNC5B, RUNX1, TCF4, COL8A2, ANGPT4	165	576	16650	4.37973	7.46989e-06	7.46989e-06	4.14838e-06
GOTERM_BP_FAT	GO:0001944~vasculature development	25	0.090256	7.00115e-09	COL4A2, CCL2, CDX2, FLT1, COL4A1, ACTA2, SOCS3, SMAD6, LEPR, HSPG2, ANPEP, ENPEP, RNF213, NDNF, KDR, LEP, EDNRA, TAL1, ARHGAP22, HEY1, UNC5B, RUNX1, TCF4, COL8A2, ANGPT4	165	610	16650	4.13562	2.29215e-05	7.64056e-06	1.27295e-05
GOTERM_BP_FAT	GO:0060429~epithelium development	25	0.090256	0.000112429	CDX2, ADAMTSL2, ELF5, FN3K, DCHS1, EDNRA, S1PR3, HEY1, ZFP36, COL4A1, SOCS3, ACTA2, PODXL, SMAD6, SIX2, CPT1A, KDR, PDE2A, CNFN, H2AFY2, ROR2, CA2, PHLDB2, CHRD, BMP6	165	1060	16650	2.37993	0.307962	0.0361421	0.204221
GOTERM_BP_FAT	GO:1901700~response to oxygen-containing compound	25	0.090256	0.0092488	ZFP36, COL4A1, CCL2, AQP9, SOCS3, CRYAB, TH, ANO1, PDE3A, CPT1A, LEP, UNC79, HTR1B, RAB31, THBD, PDE2A, CCL20, TNFRSF10D, FBLN5, GPX3, TFPI, CA2, PIK3R1, PLA2G5, BMP6	165	1466	16650	1.72082	1	0.436727	15.5444
GOTERM_BP_FAT	GO:0009719~response to endogenous stimulus	24	0.0866457	0.0302254	ZFP36, COL4A2, COL4A1, CCL2, AQP9, ADAMTSL2, SOCS3, SMAD6, LEPR, TH, PDE3A, ZCCHC18, LEP, HTR1B, RAB31, THBD, PDE2A, HEY1, ROR2, CA2, CHRD, PIK3R1, PLA2G5, BMP6	165	1548	16650	1.56448	1	0.576347	42.7667
GOTERM_BP_FAT	GO:0048870~cell motility	23	0.0830355	0.0112911	PLXNA3, CCL2, FLT1, PODXL, ITGA1, SIX2, ENPEP, PRR5L, DCHS1, NDNF, KDR, LEP, RNASE10, THBD, CCL20, PROCR, SEMA3G, ROR2, CHRD, PHLDB2, PIK3R1, CAMK1D, ANGPT4	165	1330	16650	1.74504	1	0.461852	18.6543
GOTERM_BP_FAT	GO:0051674~localization of cell	23	0.0830355	0.0112911	PLXNA3, CCL2, FLT1, PODXL, ITGA1, SIX2, ENPEP, PRR5L, DCHS1, NDNF, KDR, LEP, RNASE10, THBD, CCL20, PROCR, SEMA3G, ROR2, CHRD, PHLDB2, PIK3R1, CAMK1D, ANGPT4	165	1330	16650	1.74504	1	0.461852	18.6543
GOTERM_BP_FAT	GO:0048585~negative regulation of response to stimulus	23	0.0830355	0.0153742	ZFP36, PLXNA3, CCL2, NKD2, ADAMTSL2, SOCS3, SMAD6, ITGA1, PRR5L, RNF213, LEP, HTR1B, THBD, UNC5B, HEY1, SEMA3G, ROR2, METRNL, KIF26A, CHRD, PHLDB2, ZNF385A, KCTD11	165	1369	16650	1.69533	1	0.496155	24.5503
GOTERM_BP_FAT	GO:0022008~neurogenesis	23	0.0830355	0.0270202	GFAP, PLXNA3, CCL2, OMP, TH, ITGA1, BRSK2, RIMS1, DCHS1, NDNF, LEP, TAL1, EML1, UNC5B, UNC5A, SEMA3G, KIF26A, TCF4, RUNX1, OMG, KCTD11, CAMK1D, BMP6	165	1447	16650	1.60395	1	0.564117	39.2279
GOTERM_BP_FAT	GO:0071495~cellular response to endogenous stimulus	22	0.0794253	0.00632289	ZFP36, COL4A2, CCL2, COL4A1, AQP9, ADAMTSL2, SOCS3, SMAD6, LEPR, TH, PDE3A, ZCCHC18, LEP, HTR1B, RAB31, PDE2A, HEY1, ROR2, CA2, CHRD, PIK3R1, BMP6	165	1185	16650	1.87342	1	0.397404	10.8926
GOTERM_BP_FAT	GO:0001525~angiogenesis	21	0.075815	4.52394e-09	COL4A2, COL4A1, CCL2, FLT1, LEPR, HSPG2, ANPEP, ENPEP, RNF213, NDNF, KDR, LEP, EDNRA, TAL1, ARHGAP22, HEY1, UNC5B, TCF4, RUNX1, COL8A2, ANGPT4	165	413	16650	5.13097	1.48113e-05	7.40566e-06	8.22541e-06
GOTERM_BP_FAT	GO:0048514~blood vessel morphogenesis	21	0.075815	8.05506e-08	COL4A2, COL4A1, CCL2, FLT1, LEPR, HSPG2, ANPEP, ENPEP, RNF213, NDNF, KDR, LEP, EDNRA, TAL1, ARHGAP22, HEY1, UNC5B, TCF4, RUNX1, COL8A2, ANGPT4	165	491	16650	4.31587	0.000263688	5.27431e-05	0.000146457
GOTERM_BP_FAT	GO:0016477~cell migration	21	0.075815	0.0125969	FLT1, CCL2, PODXL, ITGA1, SIX2, ENPEP, PRR5L, DCHS1, NDNF, KDR, LEP, THBD, CCL20, PROCR, SEMA3G, ROR2, CHRD, PHLDB2, PIK3R1, CAMK1D, ANGPT4	165	1184	16650	1.78977	1	0.47193	20.5857
GOTERM_BP_FAT	GO:0045597~positive regulation of cell differentiation	20	0.0722048	0.000630352	ZFP36, GFAP, CDX2, SOCS3, PDE3A, RIMS1, NDNF, KDR, LEP, TAL1, CCDC3, H2AFY2, METRNL, CA2, TCF4, RUNX1, ZNF385A, KCTD11, CAMK1D, BMP6	165	841	16650	2.39974	0.873109	0.121049	1.13992
GOTERM_BP_FAT	GO:0007167~enzyme linked receptor protein signaling pathway	19	0.0685945	0.00611245	COL4A2, FLT1, CCL2, COL4A1, ADAMTSL2, SOCS3, SMAD6, ITGA1, ZCCHC18, KDR, LEP, ROR2, ADAMTS3, CHRD, AKAP2, CRIM1, PIK3R1, BMP6, ANGPT4	165	954	16650	2.00972	1	0.410365	10.5488
GOTERM_BP_FAT	GO:0051241~negative regulation of multicellular organismal process	19	0.0685945	0.0114302	ZFP36, COL4A2, GFAP, PLXNA3, CCL2, SMAD6, LEP, THBD, PROCR, SEMA3G, GUCY1A3, BCL3, TCF4, RUNX1, OMG, CHRD, KCTD11, PIK3R1, ANGPT4	165	1017	16650	1.88522	1	0.460448	18.8621
GOTERM_BP_FAT	GO:0051094~positive regulation of developmental process	19	0.0685945	0.0214638	GFAP, FLT1, PDE3A, RIMS1, NDNF, KDR, LEP, TAL1, CBLN2, PPIB, H2AFY2, CA2, TCF4, RUNX1, PHLDB2, KCTD11, CAMK1D, BMP6, ANGPT4	165	1089	16650	1.76058	1	0.53798	32.5985
GOTERM_BP_FAT	GO:0044712~single-organism catabolic process	18	0.0649843	0.00372527	COL4A2, COL4A1, CYP46A1, MMP27, BRSK2, DPYS, KMO, PDE3A, ENPEP, CPT1A, LEP, PDE2A, PDE4A, DPYD, ADAMTS3, ADAMTS2, COL8A2, PLA2G5	165	837	16650	2.17009	0.999995	0.317405	6.56081
GOTERM_BP_FAT	GO:0009790~embryo development	18	0.0649843	0.0130218	COL4A2, CDX2, TBX15, FLT1, SOCS3, ELF5, SMAD6, TH, SIX2, DCHS1, KDR, EDNRA, TAL1, HEY1, ETS2, ROR2, PHLDB2, CHRD	165	954	16650	1.90395	1	0.478061	21.2048
GOTERM_BP_FAT	GO:0009628~response to abiotic stimulus	18	0.0649843	0.0252324	CCL2, AQP9, CRYAB, TH, ANO1, KMO, NDNF, LEP, EDNRA, HTR1B, THBD, PDE2A, BCL3, METRNL, CA2, PIK3R1, BMP6, ANGPT4	165	1029	16650	1.76517	1	0.559702	37.1653
GOTERM_BP_FAT	GO:0022603~regulation of anatomical structure morphogenesis	18	0.0649843	0.0300941	COL4A2, PLXNA3, CDX2, FLT1, CCL2, CSNK1A1L, SIX2, RIMS1, KDR, LEP, HEY1, SEMA3G, ROR2, TCF4, RUNX1, OMG, PHLDB2, ANGPT4	165	1051	16650	1.72822	1	0.581017	42.6257
GOTERM_BP_FAT	GO:0014070~response to organic cyclic compound	17	0.0613741	0.0170821	ZFP36, CCL2, ZC3HAV1, AQP9, CRYAB, TH, PDE3A, CPT1A, LEP, HTR1B, THBD, HEY1, PDE2A, TFPI, CA2, PLA2G5, BMP6	165	906	16650	1.89344	1	0.514804	26.8947
GOTERM_BP_FAT	GO:1901701~cellular response to oxygen-containing compound	17	0.0613741	0.0180611	ZFP36, CCL2, COL4A1, AQP9, SOCS3, TH, ANO1, PDE3A, CPT1A, LEP, RAB31, PDE2A, CCL20, TFPI, CA2, PIK3R1, BMP6	165	912	16650	1.88098	1	0.512735	28.2074
GOTERM_BP_FAT	GO:0040007~growth	17	0.0613741	0.0216404	PLXNA3, CRYAB, LEPR, RIMS1, NDNF, LEP, BNIPL, UNC79, WISP1, PPIB, SEMA3G, FBLN5, H2AFY2, GAMT, KIF26A, CRIM1, BMP6	165	932	16650	1.84062	1	0.537079	32.8194
GOTERM_BP_FAT	GO:0030198~extracellular matrix organization	16	0.0577638	1.11388e-06	COL4A2, GFAP, COL4A1, ADAMTSL2, NOXO1, HSPG2, ITGA1, NDNF, KDR, FBLN5, BCL3, ADAMTS3, NCAN, ADAMTS2, PHLDB2, COL8A2	165	334	16650	4.83397	0.0036402	0.000607622	0.00202523
GOTERM_BP_FAT	GO:0043062~extracellular structure organization	16	0.0577638	1.15625e-06	COL4A2, GFAP, COL4A1, ADAMTSL2, NOXO1, HSPG2, ITGA1, NDNF, KDR, FBLN5, BCL3, ADAMTS3, NCAN, ADAMTS2, PHLDB2, COL8A2	165	335	16650	4.81954	0.0037784	0.000540647	0.00210226
GOTERM_BP_FAT	GO:0071363~cellular response to growth factor stimulus	16	0.0577638	0.00103984	ZFP36, COL4A2, FLT1, CCL2, ADAMTSL2, SMAD6, TH, ZCCHC18, PDE3A, KDR, PDE2A, ROR2, ADAMTS3, TCF4, CHRD, BMP6	165	610	16650	2.6468	0.966834	0.164124	1.87385
GOTERM_BP_FAT	GO:0070848~response to growth factor	16	0.0577638	0.00152355	ZFP36, COL4A2, FLT1, CCL2, ADAMTSL2, SMAD6, TH, ZCCHC18, PDE3A, KDR, PDE2A, ROR2, ADAMTS3, TCF4, CHRD, BMP6	165	634	16650	2.5466	0.993207	0.203004	2.73416
GOTERM_BP_FAT	GO:0051093~negative regulation of developmental process	16	0.0577638	0.00638646	ZFP36, COL4A2, GFAP, PLXNA3, CCL2, LEP, S1PR3, SEMA3G, TCF4, RUNX1, OMG, PHLDB2, CHRD, PIK3R1, KCTD11, ANGPT4	165	739	16650	2.18477	1	0.393128	10.9962
GOTERM_BP_FAT	GO:0060548~negative regulation of cell death	16	0.0577638	0.0315526	CCL2, CRYAB, SOCS3, SMAD6, PDE3A, NDNF, KDR, LEP, WISP1, UNC5B, TNFRSF10D, BCL3, ZNF385A, PIK3R1, CAMK1D, ANGPT4	165	897	16650	1.79994	1	0.586081	44.1742
GOTERM_BP_FAT	GO:0030855~epithelial cell differentiation	15	0.0541536	0.00137557	ZFP36, CDX2, COL4A1, ACTA2, ELF5, PODXL, FN3K, SIX2, CPT1A, S1PR3, HEY1, PDE2A, H2AFY2, CNFN, BMP6	165	563	16650	2.68852	0.988965	0.193141	2.47172
GOTERM_BP_FAT	GO:0099537~trans-synaptic signaling	15	0.0541536	0.00263053	GFAP, DLGAP1, SNAP91, CCL2, OMP, TH, CACNB2, GRIA3, RIMS1, HTR1B, SLC6A9, TMOD2, CA2, CORT, RASD2	165	604	16650	2.50602	0.99982	0.291743	4.67625
GOTERM_BP_FAT	GO:0007268~chemical synaptic transmission	15	0.0541536	0.00263053	GFAP, DLGAP1, SNAP91, CCL2, OMP, TH, CACNB2, GRIA3, RIMS1, HTR1B, SLC6A9, TMOD2, CA2, CORT, RASD2	165	604	16650	2.50602	0.99982	0.291743	4.67625
GOTERM_BP_FAT	GO:0098916~anterograde trans-synaptic signaling	15	0.0541536	0.00263053	GFAP, DLGAP1, SNAP91, CCL2, OMP, TH, CACNB2, GRIA3, RIMS1, HTR1B, SLC6A9, TMOD2, CA2, CORT, RASD2	165	604	16650	2.50602	0.99982	0.291743	4.67625
GOTERM_BP_FAT	GO:0099536~synaptic signaling	15	0.0541536	0.00263053	GFAP, DLGAP1, SNAP91, CCL2, OMP, TH, CACNB2, GRIA3, RIMS1, HTR1B, SLC6A9, TMOD2, CA2, CORT, RASD2	165	604	16650	2.50602	0.99982	0.291743	4.67625
GOTERM_BP_FAT	GO:0040008~regulation of growth	15	0.0541536	0.00517184	PLXNA3, SOCS3, CRYAB, RIMS1, LEP, BNIPL, WISP1, PPIB, SEMA3G, FBLN5, H2AFY2, GAMT, KIF26A, CRIM1, KCTD11	165	652	16650	2.32153	1	0.375979	8.99706
GOTERM_BP_FAT	GO:2000145~regulation of cell motility	15	0.0541536	0.0141138	PLXNA3, FLT1, CCL2, PODXL, PRR5L, KDR, RNASE10, CCL20, SEMA3G, ROR2, CHRD, PHLDB2, PIK3R1, CAMK1D, ANGPT4	165	736	16650	2.05657	1	0.485637	22.7749
GOTERM_BP_FAT	GO:0040012~regulation of locomotion	15	0.0541536	0.0196627	PLXNA3, FLT1, CCL2, PODXL, PRR5L, KDR, RNASE10, CCL20, SEMA3G, ROR2, CHRD, PHLDB2, PIK3R1, CAMK1D, ANGPT4	165	768	16650	1.97088	1	0.522328	30.3069
GOTERM_BP_FAT	GO:0051270~regulation of cellular component movement	15	0.0541536	0.0272306	PLXNA3, FLT1, CCL2, PODXL, PRR5L, KDR, RNASE10, CCL20, SEMA3G, ROR2, CHRD, PHLDB2, PIK3R1, CAMK1D, ANGPT4	165	802	16650	1.88733	1	0.563628	39.4664
GOTERM_BP_FAT	GO:0043066~negative regulation of apoptotic process	15	0.0541536	0.0314606	CCL2, CRYAB, SOCS3, SMAD6, PDE3A, NDNF, KDR, LEP, UNC5B, TNFRSF10D, BCL3, ZNF385A, PIK3R1, CAMK1D, ANGPT4	165	818	16650	1.85041	1	0.588079	44.0777
GOTERM_BP_FAT	GO:0043069~negative regulation of programmed cell death	15	0.0541536	0.034636	CCL2, CRYAB, SOCS3, SMAD6, PDE3A, NDNF, KDR, LEP, UNC5B, TNFRSF10D, BCL3, ZNF385A, PIK3R1, CAMK1D, ANGPT4	165	829	16650	1.82586	1	0.605729	47.3191
GOTERM_BP_FAT	GO:0030334~regulation of cell migration	14	0.0505433	0.0180572	PLXNA3, FLT1, CCL2, PODXL, PRR5L, KDR, CCL20, SEMA3G, ROR2, PHLDB2, CHRD, PIK3R1, CAMK1D, ANGPT4	165	685	16650	2.06238	1	0.516911	28.2022
GOTERM_BP_FAT	GO:0032101~regulation of response to external stimulus	14	0.0505433	0.0261363	ZFP36, PLXNA3, CCL2, ZC3HAV1, SOCS3, KDR, LEP, THBD, PDE2A, SEMA3G, METRNL, PHLDB2, BMP6, CAMK1D	165	721	16650	1.9594	1	0.565576	38.2163
GOTERM_BP_FAT	GO:0010243~response to organonitrogen compound	14	0.0505433	0.0482276	CCL2, COL4A1, AQP9, SOCS3, TH, PDE3A, LEP, HTR1B, RAB31, THBD, PDE2A, CA2, PIK3R1, PLA2G5	165	789	16650	1.79053	1	0.655162	59.2911
GOTERM_BP_FAT	GO:0001501~skeletal system development	13	0.0469331	0.00340274	LEP, TAL1, TBX15, PPIB, ETS2, SIX2, ROR2, RUNX1, NCAN, CHRD, ZNF385A, DCHS1, BMP6	165	490	16650	2.67718	0.999986	0.302314	6.00927
GOTERM_BP_FAT	GO:1901699~cellular response to nitrogen compound	13	0.0469331	0.00929657	LEP, HTR1B, RAB31, COL4A1, CCL2, AQP9, PDE2A, ZC3HAV1, SOCS3, TH, PDE3A, CA2, PIK3R1	165	558	16650	2.35093	1	0.426495	15.6184
GOTERM_BP_FAT	GO:0048729~tissue morphogenesis	13	0.0469331	0.0202728	EDNRA, TAL1, COL4A1, HEY1, ACTA2, SOCS3, PODXL, SIX2, ROR2, CA2, CHRD, PHLDB2, DCHS1	165	622	16650	2.10903	1	0.521391	31.0913
GOTERM_BP_FAT	GO:0007169~transmembrane receptor protein tyrosine kinase signaling pathway	13	0.0469331	0.026788	LEP, COL4A2, COL4A1, CCL2, FLT1, SOCS3, ITGA1, ROR2, ADAMTS3, CRIM1, PIK3R1, KDR, ANGPT4	165	648	16650	2.02441	1	0.567719	38.9637
GOTERM_BP_FAT	GO:0071417~cellular response to organonitrogen compound	12	0.0433229	0.00770588	LEP, HTR1B, RAB31, COL4A1, CCL2, AQP9, PDE2A, SOCS3, TH, PDE3A, CA2, PIK3R1	165	477	16650	2.53859	1	0.403617	13.1207
GOTERM_BP_FAT	GO:0008015~blood circulation	12	0.0433229	0.0116562	EDNRA, LEP, HTR1B, PDE2A, ACTA2, TH, CACNG5, ITGA1, GUCY1A3, CACNB2, PDE3A, ENPEP	165	506	16650	2.3931	1	0.461593	19.1988
GOTERM_BP_FAT	GO:0003013~circulatory system process	12	0.0433229	0.0123045	EDNRA, LEP, HTR1B, PDE2A, ACTA2, TH, CACNG5, ITGA1, GUCY1A3, CACNB2, PDE3A, ENPEP	165	510	16650	2.37433	1	0.469193	20.157
GOTERM_BP_FAT	GO:0007610~behavior	12	0.0433229	0.022146	LEP, TAL1, UNC79, HTR1B, LEPR, TH, TMOD2, ZNF385A, RASD2, CPT1A, SGIP1, GRID1	165	557	16650	2.17398	1	0.530406	33.4478
GOTERM_BP_FAT	GO:0048598~embryonic morphogenesis	12	0.0433229	0.0259687	TAL1, COL4A2, TBX15, FLT1, SOCS3, ETS2, ELF5, TH, SIX2, ROR2, CHRD, PHLDB2	165	571	16650	2.12068	1	0.566715	38.0227
GOTERM_BP_FAT	GO:0050900~leukocyte migration	11	0.0397126	0.00414911	LEP, THBD, CCL2, FLT1, PROCR, CCL20, PODXL, ITGA1, PIK3R1, CAMK1D, ANGPT4	165	376	16650	2.95213	0.999999	0.329925	7.28092
GOTERM_BP_FAT	GO:2000147~positive regulation of cell motility	11	0.0397126	0.00738424	RNASE10, CCL2, FLT1, CCL20, SEMA3G, PODXL, ROR2, PIK3R1, KDR, CAMK1D, ANGPT4	165	409	16650	2.71394	1	0.403271	12.6073
GOTERM_BP_FAT	GO:0051272~positive regulation of cellular component movement	11	0.0397126	0.0088134	RNASE10, CCL2, FLT1, CCL20, SEMA3G, PODXL, ROR2, PIK3R1, KDR, CAMK1D, ANGPT4	165	420	16650	2.64286	1	0.433509	14.867
GOTERM_BP_FAT	GO:0040017~positive regulation of locomotion	11	0.0397126	0.00909464	RNASE10, CCL2, FLT1, CCL20, SEMA3G, PODXL, ROR2, PIK3R1, KDR, CAMK1D, ANGPT4	165	422	16650	2.63033	1	0.437426	15.3051
GOTERM_BP_FAT	GO:0032844~regulation of homeostatic process	11	0.0397126	0.0139952	ZFP36, TAL1, HTR1B, LEPR, ANO1, SYBU, BRSK2, METRNL, CA2, KDR, SGIP1	165	451	16650	2.4612	1	0.492667	22.6058
GOTERM_BP_FAT	GO:0090066~regulation of anatomical structure size	11	0.0397126	0.0217313	EDNRA, LEP, HTR1B, PLXNA3, AQP9, SEMA3G, ACTA2, TMOD2, ITGA1, GUCY1A3, ADD2	165	484	16650	2.29339	1	0.534779	32.9328
GOTERM_BP_FAT	GO:0006935~chemotaxis	11	0.0397126	0.0467571	PLXNA3, CCL2, FLT1, UNC5B, CCL20, SEMA3G, UNC5A, ITGA1, KIF26A, KDR, CAMK1D	165	552	16650	2.01087	1	0.653303	58.1322
GOTERM_BP_FAT	GO:0042330~taxis	11	0.0397126	0.0472289	PLXNA3, CCL2, FLT1, UNC5B, CCL20, SEMA3G, UNC5A, ITGA1, KIF26A, KDR, CAMK1D	165	553	16650	2.00723	1	0.654608	58.5074
GOTERM_BP_FAT	GO:1901565~organonitrogen compound catabolic process	10	0.0361024	0.00977872	PDE2A, PDE4A, HSPG2, DPYS, PDE3A, KMO, ANPEP, ENPEP, DPYD, NCAN	165	362	16650	2.78754	1	0.431322	16.3619
GOTERM_BP_FAT	GO:0030335~positive regulation of cell migration	10	0.0361024	0.0164805	CCL2, FLT1, CCL20, SEMA3G, PODXL, ROR2, PIK3R1, KDR, CAMK1D, ANGPT4	165	395	16650	2.55466	1	0.515881	26.077
GOTERM_BP_FAT	GO:1901361~organic cyclic compound catabolic process	10	0.0361024	0.0323125	ZFP36, PDE2A, CYP46A1, ZC3HAV1, PDE4A, DPYS, PDE3A, KMO, DPYD, PRR5L	165	445	16650	2.26762	1	0.585822	44.9653
GOTERM_BP_FAT	GO:1901342~regulation of vasculature development	9	0.0324921	0.00299228	LEP, COL4A2, CCL2, FLT1, HEY1, RUNX1, TCF4, KDR, ANGPT4	165	245	16650	3.70686	0.999945	0.304681	5.30292
GOTERM_BP_FAT	GO:0032102~negative regulation of response to external stimulus	9	0.0324921	0.00501708	ZFP36, LEP, PLXNA3, THBD, CCL2, SEMA3G, SOCS3, METRNL, PHLDB2	165	267	16650	3.40143	1	0.375306	8.73931
GOTERM_BP_FAT	GO:0072001~renal system development	9	0.0324921	0.00705219	COL4A1, ACTA2, SMAD6, PODXL, SIX2, ENPEP, CA2, DCHS1, BMP6	165	283	16650	3.20912	1	0.402442	12.0742
GOTERM_BP_FAT	GO:0001655~urogenital system development	9	0.0324921	0.0140926	COL4A1, ACTA2, SMAD6, PODXL, SIX2, ENPEP, CA2, DCHS1, BMP6	165	320	16650	2.83807	1	0.490048	22.7446
GOTERM_BP_FAT	GO:0045785~positive regulation of cell adhesion	9	0.0324921	0.037051	LEP, HLA-DQB1, RNASE10, CCL2, PODXL, CHRD, PIK3R1, NDNF, KDR	165	385	16650	2.35891	1	0.625074	49.6644
GOTERM_BP_FAT	GO:0001558~regulation of cell growth	9	0.0324921	0.0463317	PLXNA3, WISP1, SEMA3G, CRYAB, FBLN5, H2AFY2, KIF26A, RIMS1, CRIM1	165	403	16650	2.25355	1	0.657385	57.7912
GOTERM_BP_FAT	GO:0003012~muscle system process	9	0.0324921	0.0474491	EDNRA, LEP, ACTA2, CRYAB, TMOD2, ITGA1, GUCY1A3, CACNB2, GAMT	165	405	16650	2.24242	1	0.653902	58.6814
GOTERM_BP_FAT	GO:0044259~multicellular organismal macromolecule metabolic process	8	0.0288819	0.000142187	COL4A2, COL4A1, CCL2, MMP27, ENPEP, ADAMTS3, ADAMTS2, COL8A2	165	115	16650	7.01976	0.372212	0.0414399	0.258209
GOTERM_BP_FAT	GO:0044236~multicellular organism metabolic process	8	0.0288819	0.000348313	COL4A2, COL4A1, CCL2, MMP27, ENPEP, ADAMTS3, ADAMTS2, COL8A2	165	133	16650	6.06972	0.680365	0.0906706	0.63141
GOTERM_BP_FAT	GO:0003018~vascular process in circulatory system	8	0.0288819	0.00104725	EDNRA, LEP, HTR1B, PDE2A, ACTA2, ITGA1, GUCY1A3, PDE3A	165	160	16650	5.04545	0.967629	0.15762	1.88707
GOTERM_BP_FAT	GO:0045765~regulation of angiogenesis	8	0.0288819	0.00649877	LEP, COL4A2, CCL2, FLT1, RUNX1, TCF4, KDR, ANGPT4	165	222	16650	3.63636	1	0.391299	11.1789
GOTERM_BP_FAT	GO:0001822~kidney development	8	0.0288819	0.0167178	ACTA2, SMAD6, PODXL, SIX2, ENPEP, CA2, DCHS1, BMP6	165	267	16650	3.02349	1	0.516291	26.4005
GOTERM_BP_FAT	GO:0042886~amide transport	8	0.0288819	0.0245343	LEP, MIDN, AQP9, ANO1, SYBU, BRSK2, CA2, CPT1A	165	289	16650	2.79333	1	0.556594	36.342
GOTERM_BP_FAT	GO:0032496~response to lipopolysaccharide	8	0.0288819	0.0301782	ZFP36, THBD, CCL2, CCL20, TNFRSF10D, TH, TFPI, BMP6	165	302	16650	2.67309	1	0.578894	42.716
GOTERM_BP_FAT	GO:0031589~cell-substrate adhesion	8	0.0288819	0.0320775	SMAD6, FBLN5, ITGA1, BCAM, PHLDB2, PIK3R1, NDNF, KDR	165	306	16650	2.63815	1	0.589149	44.7218
GOTERM_BP_FAT	GO:0002237~response to molecule of bacterial origin	8	0.0288819	0.0371724	ZFP36, THBD, CCL2, CCL20, TNFRSF10D, TH, TFPI, BMP6	165	316	16650	2.55466	1	0.623393	49.7797
GOTERM_BP_FAT	GO:0007178~transmembrane receptor protein serine/threonine kinase signaling pathway	8	0.0288819	0.0404725	CCL2, ADAMTSL2, SMAD6, ROR2, ZCCHC18, CHRD, AKAP2, BMP6	165	322	16650	2.50706	1	0.630121	52.8188
GOTERM_BP_FAT	GO:0006936~muscle contraction	8	0.0288819	0.0457724	EDNRA, ACTA2, CRYAB, TMOD2, ITGA1, GUCY1A3, CACNB2, GAMT	165	331	16650	2.43889	1	0.657919	57.3389
GOTERM_BP_FAT	GO:0044243~multicellular organism catabolic process	7	0.0252717	7.60953e-05	COL4A2, COL4A1, MMP27, ENPEP, ADAMTS3, ADAMTS2, COL8A2	165	72	16650	9.81061	0.220533	0.0273032	0.138266
GOTERM_BP_FAT	GO:0032963~collagen metabolic process	7	0.0252717	0.000767422	COL4A2, COL4A1, CCL2, MMP27, ADAMTS3, ADAMTS2, COL8A2	165	110	16650	6.42149	0.919016	0.137442	1.38616
GOTERM_BP_FAT	GO:1901136~carbohydrate derivative catabolic process	7	0.0252717	0.00926775	PDE2A, PDE4A, HSPG2, DPYS, PDE3A, DPYD, NCAN	165	182	16650	3.88112	1	0.431367	15.5737
GOTERM_BP_FAT	GO:0090087~regulation of peptide transport	7	0.0252717	0.0174421	LEP, MIDN, ANO1, SYBU, BRSK2, CA2, CPT1A	165	209	16650	3.37973	1	0.513305	27.3801
GOTERM_BP_FAT	GO:0046883~regulation of hormone secretion	7	0.0252717	0.0399969	LEP, MIDN, ANO1, SYBU, BRSK2, CPT1A, BMP6	165	254	16650	2.78096	1	0.633889	52.3919
GOTERM_BP_FAT	GO:0032103~positive regulation of response to external stimulus	7	0.0252717	0.048945	THBD, CCL2, PDE2A, ZC3HAV1, KDR, CAMK1D, BMP6	165	267	16650	2.64556	1	0.651183	59.8454
GOTERM_BP_FAT	GO:0015833~peptide transport	7	0.0252717	0.0499627	LEP, MIDN, ANO1, SYBU, BRSK2, CA2, CPT1A	165	268	16650	2.63569	1	0.654257	60.6195
GOTERM_BP_FAT	GO:0030574~collagen catabolic process	6	0.0216614	0.000447246	COL4A2, COL4A1, MMP27, ADAMTS3, ADAMTS2, COL8A2	165	65	16650	9.31469	0.768832	0.0993289	0.810065
GOTERM_BP_FAT	GO:0014065~phosphatidylinositol 3-kinase signaling	6	0.0216614	0.00309487	LEP, FLT1, UNC5B, PRR5L, PIK3R1, KDR	165	100	16650	6.05455	0.999961	0.304024	5.47994
GOTERM_BP_FAT	GO:0007270~neuron-neuron synaptic transmission	6	0.0216614	0.00323063	HTR1B, SLC6A9, TH, TMOD2, CA2, RASD2	165	101	16650	5.9946	0.999975	0.306024	5.7137
GOTERM_BP_FAT	GO:0001704~formation of primary germ layer	6	0.0216614	0.00624731	TAL1, COL4A2, ETS2, ELF5, SIX2, CHRD	165	118	16650	5.13097	1	0.401271	10.7693
GOTERM_BP_FAT	GO:0034660~ncRNA metabolic process	6	0.0679194	0.00724138	RPL23, RPS15A, RPL10A, TRUB1, PPA2, C1D	37	570	16650	4.73684	0.999504	0.999504	10.9079
GOTERM_BP_FAT	GO:0050880~regulation of blood vessel size	6	0.0216614	0.0108433	EDNRA, LEP, HTR1B, ACTA2, ITGA1, GUCY1A3	165	135	16650	4.48485	1	0.459591	17.9819
GOTERM_BP_FAT	GO:0035150~regulation of tube size	6	0.0216614	0.01117	EDNRA, LEP, HTR1B, ACTA2, ITGA1, GUCY1A3	165	136	16650	4.45187	1	0.463843	18.4729
GOTERM_BP_FAT	GO:0046683~response to organophosphorus	6	0.0216614	0.01117	THBD, CCL2, AQP9, PDE2A, PDE3A, PLA2G5	165	136	16650	4.45187	1	0.463843	18.4729
GOTERM_BP_FAT	GO:0014066~regulation of phosphatidylinositol 3-kinase signaling	6	0.0216614	0.0132788	LEP, FLT1, UNC5B, PRR5L, PIK3R1, KDR	165	142	16650	4.26376	1	0.479636	21.577
GOTERM_BP_FAT	GO:0014074~response to purine-containing compound	6	0.0216614	0.0173507	THBD, CCL2, AQP9, PDE2A, PDE3A, PLA2G5	165	152	16650	3.98325	1	0.515858	27.2571
GOTERM_BP_FAT	GO:0031960~response to corticosteroid	6	0.0216614	0.0201529	ZFP36, HTR1B, CCL2, HEY1, TH, BMP6	165	158	16650	3.83199	1	0.523175	30.9378
GOTERM_BP_FAT	GO:0007369~gastrulation	6	0.0216614	0.0277866	TAL1, COL4A2, ETS2, ELF5, SIX2, CHRD	165	172	16650	3.52008	1	0.567744	40.0924
GOTERM_BP_FAT	GO:0050796~regulation of insulin secretion	6	0.0216614	0.0296298	LEP, MIDN, ANO1, SYBU, BRSK2, CPT1A	165	175	16650	3.45974	1	0.578446	42.1242
GOTERM_BP_FAT	GO:0019752~carboxylic acid metabolic process	6	0.0679194	0.0312732	CRYL1, ADSSL1, ACSBG2, PAH, PPA2, MIF	37	826	16650	3.26877	1	0.951402	39.6456
GOTERM_BP_FAT	GO:0043436~oxoacid metabolic process	6	0.0679194	0.0319848	CRYL1, ADSSL1, ACSBG2, PAH, PPA2, MIF	37	831	16650	3.2491	1	0.941357	40.3464
GOTERM_BP_FAT	GO:0060348~bone development	6	0.0216614	0.0322056	LEP, TAL1, PPIB, ZNF385A, DCHS1, BMP6	165	179	16650	3.38243	1	0.587597	44.8547
GOTERM_BP_FAT	GO:0048015~phosphatidylinositol-mediated signaling	6	0.0216614	0.0356266	LEP, FLT1, UNC5B, PRR5L, PIK3R1, KDR	165	184	16650	3.29051	1	0.613321	48.2933
GOTERM_BP_FAT	GO:0048017~inositol lipid-mediated signaling	6	0.0216614	0.0382251	LEP, FLT1, UNC5B, PRR5L, PIK3R1, KDR	165	187	16650	3.23772	1	0.625276	50.7687
GOTERM_BP_FAT	GO:0009187~cyclic nucleotide metabolic process	6	0.0216614	0.0400011	EDNRA, HTR1B, PDE2A, PDE4A, GUCY1A3, PDE3A	165	190	16650	3.1866	1	0.631172	52.3956
GOTERM_BP_FAT	GO:0045637~regulation of myeloid cell differentiation	6	0.0216614	0.0407839	ZFP36, LEP, TAL1, CA2, RUNX1, PIK3R1	165	191	16650	3.16992	1	0.630306	53.0965
GOTERM_BP_FAT	GO:0007160~cell-matrix adhesion	6	0.0216614	0.0415548	FBLN5, ITGA1, BCAM, PHLDB2, PIK3R1, KDR	165	192	16650	3.15341	1	0.634666	53.7772
GOTERM_BP_FAT	GO:0006082~organic acid metabolic process	6	0.0679194	0.0440859	CRYL1, ADSSL1, ACSBG2, PAH, PPA2, MIF	37	907	16650	2.97685	1	0.965675	51.1558
GOTERM_BP_FAT	GO:0045444~fat cell differentiation	6	0.0216614	0.0453795	ZFP36, LEP, CCDC3, SMAD6, METRNL, ZNF385A	165	197	16650	3.07337	1	0.657255	57.0183
GOTERM_BP_FAT	GO:0090276~regulation of peptide hormone secretion	6	0.0216614	0.0498017	LEP, MIDN, ANO1, SYBU, BRSK2, CPT1A	165	202	16650	2.9973	1	0.655373	60.498
GOTERM_BP_FAT	GO:0014823~response to activity	5	0.0180512	0.00324734	LEP, CCL2, TH, METRNL, BMP6	165	62	16650	8.13783	0.999976	0.298805	5.74244
GOTERM_BP_FAT	GO:0014068~positive regulation of phosphatidylinositol 3-kinase signaling	5	0.0180512	0.00385252	LEP, FLT1, UNC5B, PRR5L, KDR	165	65	16650	7.76224	0.999997	0.318156	6.77755
GOTERM_BP_FAT	GO:0035690~cellular response to drug	5	0.0180512	0.00528316	HTR1B, CCL2, PDE2A, PDE4A, TH	165	71	16650	7.10627	1	0.374202	9.18203
GOTERM_BP_FAT	GO:0034470~ncRNA processing	5	0.0565995	0.0115518	RPL23, RPS15A, RPL10A, TRUB1, C1D	37	411	16650	5.47445	0.999995	0.997718	16.8607
GOTERM_BP_FAT	GO:0007631~feeding behavior	5	0.0180512	0.0188937	LEP, HTR1B, TH, CPT1A, SGIP1	165	103	16650	4.8985	1	0.520353	29.3062
GOTERM_BP_FAT	GO:0032680~regulation of tumor necrosis factor production	5	0.0180512	0.0201241	ZFP36, LEP, CCL2, BCL3, PIK3R1	165	105	16650	4.80519	1	0.526616	30.9009
GOTERM_BP_FAT	GO:1903555~regulation of tumor necrosis factor superfamily cytokine production	5	0.0180512	0.0220606	ZFP36, LEP, CCL2, BCL3, PIK3R1	165	108	16650	4.67172	1	0.532698	33.342
GOTERM_BP_FAT	GO:0003158~endothelium development	5	0.0180512	0.0241072	S1PR3, HEY1, PDE2A, KDR, BMP6	165	111	16650	4.54545	1	0.55381	35.8334
GOTERM_BP_FAT	GO:0071706~tumor necrosis factor superfamily cytokine production	5	0.0180512	0.0241072	ZFP36, LEP, CCL2, BCL3, PIK3R1	165	111	16650	4.54545	1	0.55381	35.8334
GOTERM_BP_FAT	GO:0045598~regulation of fat cell differentiation	5	0.0180512	0.0248142	ZFP36, LEP, CCDC3, METRNL, ZNF385A	165	112	16650	4.50487	1	0.557148	36.6733
GOTERM_BP_FAT	GO:0045471~response to ethanol	5	0.0180512	0.0396945	LEP, UNC79, HTR1B, CCL2, TH	165	130	16650	3.88112	1	0.633815	52.1184
GOTERM_BP_FAT	GO:0030509~BMP signaling pathway	5	0.0180512	0.0465981	SMAD6, ROR2, ZCCHC18, CHRD, BMP6	165	137	16650	3.68281	1	0.654512	58.0051
GOTERM_BP_FAT	GO:0072006~nephron development	5	0.0180512	0.0476356	ACTA2, PODXL, SIX2, ENPEP, DCHS1	165	138	16650	3.65613	1	0.652938	58.8282
GOTERM_BP_FAT	GO:0006412~translation	5	0.0565995	0.0484346	EEF1A1, RPL23, RPS15A, RPL10A, PPA2	37	641	16650	3.51014	1	0.961178	54.57

## Sheet: GOTERM_CC_FAT
Category	Term	Count	%	PValue	Genes	List Total	Pop Hits	Pop Total	Fold Enrichment	Bonferroni	Benjamini	FDR
GOTERM_CC_FAT	GO:0005576~extracellular region	70	0.252717	0.000732242	C9ORF47, LEPR, ANO1, FGF11, CGB7, ANPEP, BCAM, ENPEP, WISP1, SEMA3G, GPX3, GRID1, ANGPT4, C2CD2, ACTA2, CRYAB, ARHGAP23, NDNF, CCDC3, THBD, CBLN2, TFPI, CA2, NCAN, ADAMTS3, ADAMTS2, PLA2G5, CCL2, ADAMTSL2, FKBP5, IFITM3, DPYS, KMO, METTL24, RNASE10, PROCR, CCL20, GLIPR1, IMPG2, BCL3, RNASE13, GLIPR1L1, COL8A2, CRIM1, PTX4, FAM26E, COL4A2, VSTM4, FLT1, COL4A1, EFEMP2, PODXL, ITGA1, HSPG2, CD300E, …	157	4623	14527	1.40104	0.225584	0.119991	0.996415
GOTERM_CC_FAT	GO:0044421~extracellular region part	53	0.191343	0.0386308	CCL2, ADAMTSL2, FKBP5, IFITM3, ANO1, DPYS, KMO, ANPEP, BCAM, ENPEP, WISP1, PROCR, CCL20, SEMA3G, GPX3, IMPG2, BCL3, COL8A2, CRIM1, GRID1, ANGPT4, FAM26E, COL4A2, COL4A1, FLT1, CRYAB, ACTA2, PODXL, EFEMP2, CD300E, HSPG2, ITGA1, C16ORF89, ARHGAP23, NDNF, LEP, PROM2, CBLN2, THBD, PPIB, FBLN5, H2AFY2, CNFN, TFPI, GAMT, METRNL, CA2, CORT, NCAN, ADAMTS3, ADAMTS2, CHRD, BMP6	157	3878	14527	1.26457	0.999999	0.747147	41.6431
GOTERM_CC_FAT	GO:0031988~membrane-bounded vesicle	51	0.184122	0.0251167	HLA-DQB1, TEX101, CCL2, NKD2, SNAP91, FKBP5, IFITM3, ANO1, TH, DPYS, KMO, ANPEP, BCAM, ENPEP, MARCO, MALL, PROCR, SEMA3G, GPX3, ARL14, SYBU, GLIPR1L1, CRIM1, GRID1, SGIP1, FAM26E, COL4A2, CRYAB, ACTA2, PODXL, EFEMP2, CD300E, HSPG2, ITGA1, C16ORF89, GRIA3, ARHGAP23, KDR, RAB31, PROM2, PPIB, FBLN5, H2AFY2, CNFN, ROR2, GAMT, METRNL, CA2, ADAMTS3, ADD2, BMP6	157	3611	14527	1.30683	0.999861	0.718674	29.3728
GOTERM_CC_FAT	GO:0031226~intrinsic component of plasma membrane	27	0.0974764	0.0398759	KCNJ15, PLXNA3, AQP9, CACNB2, ANPEP, BCAM, ENPEP, EDNRA, MARCO, S1PR3, HTR1B, PROCR, UNC5A, TMEM150C, FAM26E, FLT1, NOXO1, PODXL, CACNG5, ITGA1, GRIA3, KDR, SLC6A9, THBD, PROM2, TNFRSF10D, ROR2	157	1701	14527	1.46871	0.999999	0.725024	42.6679
GOTERM_CC_FAT	GO:0005887~integral component of plasma membrane	26	0.0938662	0.0434612	KCNJ15, PLXNA3, AQP9, CACNB2, ANPEP, BCAM, ENPEP, EDNRA, MARCO, S1PR3, HTR1B, PROCR, FAM26E, TMEM150C, FLT1, NOXO1, PODXL, ITGA1, CACNG5, GRIA3, KDR, SLC6A9, THBD, PROM2, TNFRSF10D, ROR2	157	1635	14527	1.4714	1	0.725358	45.5264
GOTERM_CC_FAT	GO:0098590~plasma membrane region	20	0.0722048	0.00550562	DLGAP1, NKD2, AQP9, CRYAB, PODXL, LEPR, ANO1, CACNG5, GRIA3, ENPEP, NHS, RIMS1, THBD, PROM2, PDE2A, UNC5A, PDE4A, CA2, GRID1, KCNE4	157	936	14527	1.97711	0.854382	0.382263	7.26972
GOTERM_CC_FAT	GO:0031988~membrane-bounded vesicle	15	0.169799	0.0149913	EEF1A1, GRIP1, RPS15A, PAH, PPA2, MIF, PROM1, ZDHHC15, CRYL1, EVPL, RPL23, CNTN1, KRT3, RPL10A, CTSF	33	3611	14527	1.82863	0.891435	0.358587	16.4517
GOTERM_CC_FAT	GO:0044421~extracellular region part	15	0.169799	0.0276037	EEF1A1, RPS15A, PAH, PPA2, MIF, PROM1, ZDHHC15, CTSK, CRYL1, EVPL, RPL23, CNTN1, KRT3, RPL10A, CTSF	33	3878	14527	1.70273	0.983671	0.444468	28.3302
GOTERM_CC_FAT	GO:0070062~extracellular exosome	14	0.158479	0.0044705	EEF1A1, RPS15A, PAH, PPA2, MIF, PROM1, ZDHHC15, CRYL1, EVPL, RPL23, CNTN1, KRT3, RPL10A, CTSF	33	2811	14527	2.19245	0.482444	0.482444	5.19214
GOTERM_CC_FAT	GO:1903561~extracellular vesicle	14	0.158479	0.00467442	EEF1A1, RPS15A, PAH, PPA2, MIF, PROM1, ZDHHC15, CRYL1, EVPL, RPL23, CNTN1, KRT3, RPL10A, CTSF	33	2825	14527	2.18158	0.497797	0.291337	5.42297
GOTERM_CC_FAT	GO:0043230~extracellular organelle	14	0.158479	0.00468927	EEF1A1, RPS15A, PAH, PPA2, MIF, PROM1, ZDHHC15, CRYL1, EVPL, RPL23, CNTN1, KRT3, RPL10A, CTSF	33	2826	14527	2.18081	0.498897	0.205716	5.43977
GOTERM_CC_FAT	GO:0031012~extracellular matrix	14	0.0505433	0.00470607	COL4A2, COL4A1, ADAMTSL2, EFEMP2, HSPG2, MMP27, NDNF, WISP1, FBLN5, IMPG2, ADAMTS3, NCAN, ADAMTS2, COL8A2	157	530	14527	2.44415	0.807237	0.422337	6.2453
GOTERM_CC_FAT	GO:0005578~proteinaceous extracellular matrix	13	0.0469331	0.000525165	COL4A2, COL4A1, ADAMTSL2, EFEMP2, HSPG2, NDNF, WISP1, FBLN5, IMPG2, NCAN, ADAMTS3, ADAMTS2, COL8A2	157	361	14527	3.33206	0.167507	0.167507	0.715567
GOTERM_CC_FAT	GO:0098589~membrane region	9	0.0324921	0.0373352	MALL, PROM2, SNAP91, UNC5B, UNC5A, PODXL, ITGA1, KDR, SGIP1	157	354	14527	2.35242	0.999998	0.771334	40.5587
GOTERM_CC_FAT	GO:0005730~nucleolus	7	0.0792393	0.0114697	EEF1A1, CRYL1, RPL23, POLR1C, RPL10A, MCM10, C1D	33	882	14527	3.49375	0.816546	0.345542	12.8272
GOTERM_CC_FAT	GO:0044420~extracellular matrix component	6	0.0216614	0.0123204	COL4A2, COL4A1, EFEMP2, FBLN5, HSPG2, COL8A2	157	128	14527	4.33728	0.986787	0.579078	15.5895
GOTERM_CC_FAT	GO:0030666~endocytic vesicle membrane	6	0.0216614	0.0259065	HLA-DQB1, MARCO, RAB31, ROR2, GRIA3, SGIP1	157	155	14527	3.58175	0.999895	0.681798	30.1511
GOTERM_CC_FAT	GO:0005604~basement membrane	5	0.0180512	0.0191653	COL4A2, COL4A1, EFEMP2, HSPG2, COL8A2	157	95	14527	4.86993	0.998833	0.675543	23.245

## Sheet: GOTERM_MF_FAT
Category	Term	Count	%	PValue	Genes	List Total	Pop Hits	Pop Total	Fold Enrichment	Bonferroni	Benjamini	FDR
GOTERM_MF_FAT	GO:0005509~calcium ion binding	14	0.0505433	0.0267794	NKD2, EFEMP2, HSPG2, PCDHGB7, MMP27, DCHS1, PCDH18, THBD, WDR49, EML1, FBLN5, NCAN, RUNX1, PLA2G5	155	717	15478	1.94981	1	0.714403	32.7347
GOTERM_MF_FAT	GO:0022838~substrate-specific channel activity	10	0.0361024	0.0339845	KCNJ15, FAM26E, AQP9, PDE2A, ANO1, CACNG5, CACNB2, GRIA3, KCNE4, GRID1	155	445	15478	2.244	1	0.721123	39.654
GOTERM_MF_FAT	GO:0015267~channel activity	10	0.0361024	0.0496076	KCNJ15, FAM26E, AQP9, PDE2A, ANO1, CACNG5, CACNB2, GRIA3, KCNE4, GRID1	155	478	15478	2.08908	1	0.791118	52.4438
GOTERM_MF_FAT	GO:0005539~glycosaminoglycan binding	8	0.0288819	0.00481793	CCL2, WISP1, IMPG2, ADAMTS3, NCAN, CHRD, PLA2G5, NDNF	155	208	15478	3.84069	0.931133	0.414399	6.8119
GOTERM_MF_FAT	GO:0008201~heparin binding	7	0.0252717	0.00531709	CCL2, WISP1, IMPG2, ADAMTS3, CHRD, PLA2G5, NDNF	155	160	15478	4.36879	0.947844	0.388753	7.49236
GOTERM_MF_FAT	GO:0008017~microtubule binding	7	0.0252717	0.0223616	EML1, CRYAB, SYBU, GAS2L2, KIF26A, JAKMIP3, SGIP1	155	219	15478	3.19181	0.999996	0.714322	28.1338
GOTERM_MF_FAT	GO:1901681~sulfur compound binding	7	0.0252717	0.0291361	CCL2, WISP1, IMPG2, ADAMTS3, CHRD, PLA2G5, NDNF	155	233	15478	3.00003	1	0.68966	35.0753
GOTERM_MF_FAT	GO:0005201~extracellular matrix structural constituent	6	0.0216614	0.00134663	COL4A2, COL4A1, EFEMP2, IMPG2, NCAN, COL8A2	155	82	15478	7.30669	0.525993	0.525993	1.94922
GOTERM_MF_FAT	GO:0008081~phosphoric diester hydrolase activity	6	0.0216614	0.00235075	EDNRA, PDE2A, PDE4A, PDE3A, RUNX1, GDPD4	155	93	15478	6.44246	0.728515	0.478957	3.37958
GOTERM_MF_FAT	GO:0019838~growth factor binding	6	0.0216614	0.00908004	COL4A1, WISP1, NKD2, FLT1, CRIM1, KDR	155	128	15478	4.68085	0.993612	0.514173	12.4751
GOTERM_MF_FAT	GO:0005198~structural molecule activity	6	0.0679194	0.0268052	EVPL, RPL23, GRIP1, RPS15A, KRT3, RPL10A	35	782	15478	3.39306	0.994426	0.994426	28.6798
GOTERM_MF_FAT	GO:0008237~metallopeptidase activity	6	0.0216614	0.0415001	ADAMTSL2, MMP27, ANPEP, ENPEP, ADAMTS3, ADAMTS2	155	190	15478	3.15341	1	0.769524	46.1609
GOTERM_MF_FAT	GO:0005178~integrin binding	5	0.0180512	0.021417	S1PR3, GFAP, WISP1, FBLN5, KDR	155	106	15478	4.71029	0.999994	0.736225	27.1129

## Sheet: total-176
Category	Term	Count	%	PValue	Genes	List Total	Pop Hits	Pop Total	Fold Enrichment	Bonferroni	Benjamini	FDR
GOTERM_CC_FAT	GO:0005576~extracellular region	70	0.252717	0.000732242	C9ORF47, LEPR, ANO1, FGF11, CGB7, ANPEP, BCAM, ENPEP, WISP1, SEMA3G, GPX3, GRID1, ANGPT4, C2CD2, ACTA2, CRYAB, ARHGAP23, NDNF, CCDC3, THBD, CBLN2, TFPI, CA2, NCAN, ADAMTS3, ADAMTS2, PLA2G5, CCL2, ADAMTSL2, FKBP5, IFITM3, DPYS, KMO, METTL24, RNASE10, PROCR, CCL20, GLIPR1, IMPG2, BCL3, RNASE13, GLIPR1L1, COL8A2, CRIM1, PTX4, FAM26E, COL4A2, VSTM4, FLT1, COL4A1, EFEMP2, PODXL, ITGA1, HSPG2, CD300E, …	157	4623	14527	1.40104	0.225584	0.119991	0.996415
GOTERM_CC_FAT	GO:0044421~extracellular region part	53	0.191343	0.0386308	CCL2, ADAMTSL2, FKBP5, IFITM3, ANO1, DPYS, KMO, ANPEP, BCAM, ENPEP, WISP1, PROCR, CCL20, SEMA3G, GPX3, IMPG2, BCL3, COL8A2, CRIM1, GRID1, ANGPT4, FAM26E, COL4A2, COL4A1, FLT1, CRYAB, ACTA2, PODXL, EFEMP2, CD300E, HSPG2, ITGA1, C16ORF89, ARHGAP23, NDNF, LEP, PROM2, CBLN2, THBD, PPIB, FBLN5, H2AFY2, CNFN, TFPI, GAMT, METRNL, CA2, CORT, NCAN, ADAMTS3, ADAMTS2, CHRD, BMP6	157	3878	14527	1.26457	0.999999	0.747147	41.6431
GOTERM_CC_FAT	GO:0031988~membrane-bounded vesicle	51	0.184122	0.0251167	HLA-DQB1, TEX101, CCL2, NKD2, SNAP91, FKBP5, IFITM3, ANO1, TH, DPYS, KMO, ANPEP, BCAM, ENPEP, MARCO, MALL, PROCR, SEMA3G, GPX3, ARL14, SYBU, GLIPR1L1, CRIM1, GRID1, SGIP1, FAM26E, COL4A2, CRYAB, ACTA2, PODXL, EFEMP2, CD300E, HSPG2, ITGA1, C16ORF89, GRIA3, ARHGAP23, KDR, RAB31, PROM2, PPIB, FBLN5, H2AFY2, CNFN, ROR2, GAMT, METRNL, CA2, ADAMTS3, ADD2, BMP6	157	3611	14527	1.30683	0.999861	0.718674	29.3728
GOTERM_BP_FAT	GO:0070887~cellular response to chemical stimulus	43	0.15524	0.000900075	HLA-DQB1, CCL2, AQP9, ZC3HAV1, ADAMTSL2, IFITM3, LEPR, ANO1, TH, HTR1B, HEY1, CCL20, PDE4A, TCF4, PIK3R1, ANGPT4, ZFP36, COL4A2, COL4A1, FLT1, CYP46A1, SOCS3, SMAD6, ITGA1, PDE3A, ZCCHC18, PRR5L, NDNF, CPT1A, KDR, LEP, RAB31, TXNDC2, PDE2A, TNFRSF10D, FBLN5, TFPI, ROR2, CA2, ADAMTS3, CHRD, BMP6, CAMK1D	165	2648	16650	1.63863	0.947565	0.151077	1.62392
GOTERM_BP_FAT	GO:0010646~regulation of cell communication	42	0.15163	0.0169144	MIDN, GFAP, CCL2, NKD2, ZC3HAV1, ADAMTSL2, ANO1, BRSK2, RIMS1, RNF213, ARHGAP22, HTR1B, HEY1, CCL20, UNC5B, ARHGAP44, PDE4A, SYBU, BCL3, TCF4, PIK3R1, FLT1, SOCS3, SMAD6, CACNG5, ITGA1, PRR5L, ARHGAP23, CPT1A, KDR, LEP, TMOD2, ROR2, CA2, ADAMTS3, KIF26A, ZNF385A, CHRD, RASD2, PLA2G5, KCTD11, BMP6	165	3020	16650	1.40337	1	0.515841	26.6676
GOTERM_BP_FAT	GO:0023051~regulation of signaling	42	0.15163	0.0218089	MIDN, GFAP, CCL2, NKD2, ZC3HAV1, ADAMTSL2, ANO1, BRSK2, RIMS1, RNF213, ARHGAP22, HTR1B, HEY1, CCL20, UNC5B, ARHGAP44, PDE4A, SYBU, BCL3, TCF4, PIK3R1, FLT1, SOCS3, SMAD6, CACNG5, ITGA1, PRR5L, ARHGAP23, CPT1A, KDR, LEP, TMOD2, ROR2, CA2, ADAMTS3, KIF26A, ZNF385A, CHRD, RASD2, PLA2G5, KCTD11, BMP6	165	3070	16650	1.38052	1	0.532296	33.0294
GOTERM_BP_FAT	GO:0007166~cell surface receptor signaling pathway	40	0.14441	0.00623128	HLA-DQB1, PLXNA3, CCL2, NKD2, ADAMTSL2, IFITM3, LEPR, RIMS1, RNF213, MARCO, S1PR3, WISP1, HEY1, UNC5B, CCL20, UNC5A, SEMA3G, CRIM1, PIK3R1, ANGPT4, GRID1, COL4A2, COL4A1, FLT1, SOCS3, SMAD6, CSNK1A1L, CACNG5, ITGA1, GRIA3, ZCCHC18, KDR, LEP, TNFRSF10D, ROR2, ADAMTS3, AKAP2, CHRD, KCTD11, BMP6	165	2669	16650	1.51231	1	0.408293	10.7431
GOTERM_BP_FAT	GO:0010033~response to organic substance	40	0.14441	0.0152739	HLA-DQB1, CCL2, AQP9, ZC3HAV1, ADAMTSL2, IFITM3, LEPR, ANO1, TH, BRSK2, UNC79, HTR1B, HEY1, CCL20, GPX3, TCF4, PIK3R1, ZFP36, COL4A2, COL4A1, FLT1, CRYAB, SOCS3, SMAD6, PDE3A, ZCCHC18, CPT1A, KDR, LEP, RAB31, THBD, PDE2A, TNFRSF10D, TFPI, ROR2, CA2, ADAMTS3, CHRD, PLA2G5, BMP6	165	2822	16650	1.43032	1	0.503364	24.4105
GOTERM_BP_FAT	GO:0007399~nervous system development	36	0.129969	0.00201971	PLXNA3, GFAP, CCL2, TH, BRSK2, FGF11, RIMS1, DCHS1, EDNRA, TAL1, MALL, UNC5B, UNC5A, SEMA3G, RUNX1, TCF4, CRIM1, COL4A1, CYP46A1, OMP, ITGA1, NDNF, PCDH18, LEP, PSPN, EML1, CBLN2, H2AFY2, TMOD2, KIF26A, NCAN, OMG, CHRD, KCTD11, CAMK1D, BMP6	165	2170	16650	1.67407	0.998666	0.241036	3.6092
GOTERM_BP_FAT	GO:0071310~cellular response to organic substance	34	0.122748	0.0076666	HLA-DQB1, CCL2, AQP9, ZC3HAV1, ADAMTSL2, IFITM3, LEPR, ANO1, TH, HTR1B, CCL20, HEY1, TCF4, PIK3R1, ZFP36, COL4A2, COL4A1, FLT1, SOCS3, SMAD6, PDE3A, ZCCHC18, CPT1A, KDR, LEP, RAB31, PDE2A, TNFRSF10D, TFPI, ROR2, CA2, ADAMTS3, CHRD, BMP6	165	2186	16650	1.56949	1	0.40841	13.0582
GOTERM_BP_FAT	GO:0048646~anatomical structure formation involved in morphogenesis	33	0.119138	7.5083e-08	CCL2, CDX2, LEPR, ELF5, ANPEP, ENPEP, RNF213, DCHS1, EDNRA, TAL1, ARHGAP22, HEY1, UNC5B, BCL3, RUNX1, TCF4, COL8A2, ANGPT4, COL4A2, FLT1, COL4A1, PODXL, HSPG2, SIX2, NDNF, KDR, LEP, ETS2, TMOD2, ROR2, ZNF385A, CHRD, PHLDB2	165	1151	16650	2.89314	0.000245791	6.14535e-05	0.000136516
GOTERM_BP_FAT	GO:0048468~cell development	31	0.111917	0.00975094	GFAP, PLXNA3, TH, BRSK2, RIMS1, EDNRA, TAL1, S1PR3, UNC5B, HEY1, UNC5A, SEMA3G, TCF4, RUNX1, ACTA2, PODXL, ITGA1, SIX2, C16ORF89, PDE3A, NDNF, LEP, PDE2A, TMOD2, KIF26A, OMG, ZNF385A, PHLDB2, KCTD11, CAMK1D, BMP6	165	1968	16650	1.58952	1	0.436101	16.3193
GOTERM_BP_FAT	GO:0007267~cell-cell signaling	30	0.108307	0.000385927	MIDN, GFAP, CCL2, SNAP91, NKD2, ANO1, TH, FGF11, BRSK2, CACNB2, ENPEP, RIMS1, RNF213, HTR1B, WISP1, CCL20, SYBU, DLGAP1, OMP, CSNK1A1L, GRIA3, CPT1A, LEP, SLC6A9, TMOD2, ROR2, CA2, CORT, RASD2, BMP6	165	1517	16650	1.99557	0.717413	0.0926372	0.69937
GOTERM_BP_FAT	GO:0045595~regulation of cell differentiation	30	0.108307	0.000515205	GFAP, PLXNA3, CDX2, ELF5, RIMS1, TAL1, S1PR3, HEY1, SEMA3G, TCF4, RUNX1, PIK3R1, ZFP36, SOCS3, SIX2, PDE3A, NDNF, KDR, LEP, CCDC3, H2AFY2, METRNL, CA2, OMG, CHRD, ZNF385A, PHLDB2, KCTD11, CAMK1D, BMP6	165	1544	16650	1.96067	0.814966	0.106386	0.93261
GOTERM_BP_FAT	GO:2000026~regulation of multicellular organismal development	30	0.108307	0.00276136	GFAP, PLXNA3, CCL2, CDX2, RIMS1, TAL1, S1PR3, HEY1, SEMA3G, TCF4, RUNX1, PIK3R1, ANGPT4, ZFP36, COL4A2, FLT1, SIX2, NDNF, KDR, LEP, CBLN2, H2AFY2, ROR2, CA2, OMG, CHRD, PHLDB2, KCTD11, CAMK1D, BMP6	165	1721	16650	1.75902	0.999883	0.294042	4.90334
GOTERM_BP_FAT	GO:0072359~circulatory system development	27	0.0974764	1.83376e-06	CDX2, CCL2, LEPR, TH, ANPEP, ENPEP, RNF213, DCHS1, EDNRA, TAL1, ARHGAP22, UNC5B, HEY1, TCF4, RUNX1, COL8A2, ANGPT4, COL4A2, COL4A1, FLT1, ACTA2, SOCS3, SMAD6, HSPG2, NDNF, KDR, LEP	165	945	16650	2.88312	0.00598575	0.000750185	0.00333408
GOTERM_BP_FAT	GO:0072358~cardiovascular system development	27	0.0974764	1.83376e-06	CDX2, CCL2, LEPR, TH, ANPEP, ENPEP, RNF213, DCHS1, EDNRA, TAL1, ARHGAP22, UNC5B, HEY1, TCF4, RUNX1, COL8A2, ANGPT4, COL4A2, COL4A1, FLT1, ACTA2, SOCS3, SMAD6, HSPG2, NDNF, KDR, LEP	165	945	16650	2.88312	0.00598575	0.000750185	0.00333408
GOTERM_BP_FAT	GO:0051240~positive regulation of multicellular organismal process	27	0.0974764	0.0016711	GFAP, CCL2, FLT1, ZC3HAV1, PDE3A, RIMS1, NDNF, KDR, LEP, TAL1, THBD, CBLN2, CCL20, PPIB, H2AFY2, BCL3, METRNL, CA2, RUNX1, TCF4, PHLDB2, PIK3R1, KCTD11, ANGPT4, BMP6, SGIP1, CAMK1D	165	1431	16650	1.90395	0.995813	0.211858	2.99516
GOTERM_BP_FAT	GO:0006928~movement of cell or subcellular component	27	0.0974764	0.0286306	PLXNA3, CCL2, CACNB2, ENPEP, DCHS1, RNASE10, UNC5B, CCL20, PROCR, UNC5A, SEMA3G, PIK3R1, ANGPT4, FLT1, PODXL, ITGA1, SIX2, PRR5L, NDNF, KDR, LEP, THBD, ROR2, KIF26A, CHRD, PHLDB2, CAMK1D	165	1795	16650	1.51785	1	0.575481	41.0311
GOTERM_CC_FAT	GO:0031226~intrinsic component of plasma membrane	27	0.0974764	0.0398759	KCNJ15, PLXNA3, AQP9, CACNB2, ANPEP, BCAM, ENPEP, EDNRA, MARCO, S1PR3, HTR1B, PROCR, UNC5A, TMEM150C, FAM26E, FLT1, NOXO1, PODXL, CACNG5, ITGA1, GRIA3, KDR, SLC6A9, THBD, PROM2, TNFRSF10D, ROR2	157	1701	14527	1.46871	0.999999	0.725024	42.6679
GOTERM_BP_FAT	GO:0008283~cell proliferation	27	0.0974764	0.0419531	GFAP, CCL2, CDX2, ELF5, ENPEP, DCHS1, EDNRA, S1PR3, BNIPL, HTR1B, RUNX1, COL8A2, ANGPT4, ZFP36, TP53I11, FLT1, SMAD6, ITGA1, SIX2, MXD1, KDR, LEP, EML1, ROR2, CHRD, KCTD11, BMP6	165	1861	16650	1.46402	1	0.632957	54.1251
GOTERM_BP_FAT	GO:0040011~locomotion	26	0.0938662	0.00809358	PLXNA3, CCL2, ENPEP, DCHS1, RNASE10, UNC5B, CCL20, PROCR, SEMA3G, UNC5A, PIK3R1, ANGPT4, FLT1, PODXL, ITGA1, SIX2, PRR5L, NDNF, KDR, LEP, THBD, ROR2, KIF26A, PHLDB2, CHRD, CAMK1D	165	1530	16650	1.7148	1	0.412644	13.7358
GOTERM_CC_FAT	GO:0005887~integral component of plasma membrane	26	0.0938662	0.0434612	KCNJ15, PLXNA3, AQP9, CACNB2, ANPEP, BCAM, ENPEP, EDNRA, MARCO, S1PR3, HTR1B, PROCR, FAM26E, TMEM150C, FLT1, NOXO1, PODXL, ITGA1, CACNG5, GRIA3, KDR, SLC6A9, THBD, PROM2, TNFRSF10D, ROR2	157	1635	14527	1.4714	1	0.725358	45.5264
GOTERM_BP_FAT	GO:0001568~blood vessel development	25	0.090256	2.28159e-09	COL4A2, CCL2, CDX2, FLT1, COL4A1, ACTA2, SOCS3, SMAD6, LEPR, HSPG2, ANPEP, ENPEP, RNF213, NDNF, KDR, LEP, EDNRA, TAL1, ARHGAP22, HEY1, UNC5B, RUNX1, TCF4, COL8A2, ANGPT4	165	576	16650	4.37973	7.46989e-06	7.46989e-06	4.14838e-06
GOTERM_BP_FAT	GO:0001944~vasculature development	25	0.090256	7.00115e-09	COL4A2, CCL2, CDX2, FLT1, COL4A1, ACTA2, SOCS3, SMAD6, LEPR, HSPG2, ANPEP, ENPEP, RNF213, NDNF, KDR, LEP, EDNRA, TAL1, ARHGAP22, HEY1, UNC5B, RUNX1, TCF4, COL8A2, ANGPT4	165	610	16650	4.13562	2.29215e-05	7.64056e-06	1.27295e-05
GOTERM_BP_FAT	GO:0060429~epithelium development	25	0.090256	0.000112429	CDX2, ADAMTSL2, ELF5, FN3K, DCHS1, EDNRA, S1PR3, HEY1, ZFP36, COL4A1, SOCS3, ACTA2, PODXL, SMAD6, SIX2, CPT1A, KDR, PDE2A, CNFN, H2AFY2, ROR2, CA2, PHLDB2, CHRD, BMP6	165	1060	16650	2.37993	0.307962	0.0361421	0.204221
GOTERM_BP_FAT	GO:1901700~response to oxygen-containing compound	25	0.090256	0.0092488	ZFP36, COL4A1, CCL2, AQP9, SOCS3, CRYAB, TH, ANO1, PDE3A, CPT1A, LEP, UNC79, HTR1B, RAB31, THBD, PDE2A, CCL20, TNFRSF10D, FBLN5, GPX3, TFPI, CA2, PIK3R1, PLA2G5, BMP6	165	1466	16650	1.72082	1	0.436727	15.5444
GOTERM_BP_FAT	GO:0009719~response to endogenous stimulus	24	0.0866457	0.0302254	ZFP36, COL4A2, COL4A1, CCL2, AQP9, ADAMTSL2, SOCS3, SMAD6, LEPR, TH, PDE3A, ZCCHC18, LEP, HTR1B, RAB31, THBD, PDE2A, HEY1, ROR2, CA2, CHRD, PIK3R1, PLA2G5, BMP6	165	1548	16650	1.56448	1	0.576347	42.7667
GOTERM_BP_FAT	GO:0048870~cell motility	23	0.0830355	0.0112911	PLXNA3, CCL2, FLT1, PODXL, ITGA1, SIX2, ENPEP, PRR5L, DCHS1, NDNF, KDR, LEP, RNASE10, THBD, CCL20, PROCR, SEMA3G, ROR2, CHRD, PHLDB2, PIK3R1, CAMK1D, ANGPT4	165	1330	16650	1.74504	1	0.461852	18.6543
GOTERM_BP_FAT	GO:0051674~localization of cell	23	0.0830355	0.0112911	PLXNA3, CCL2, FLT1, PODXL, ITGA1, SIX2, ENPEP, PRR5L, DCHS1, NDNF, KDR, LEP, RNASE10, THBD, CCL20, PROCR, SEMA3G, ROR2, CHRD, PHLDB2, PIK3R1, CAMK1D, ANGPT4	165	1330	16650	1.74504	1	0.461852	18.6543
GOTERM_BP_FAT	GO:0048585~negative regulation of response to stimulus	23	0.0830355	0.0153742	ZFP36, PLXNA3, CCL2, NKD2, ADAMTSL2, SOCS3, SMAD6, ITGA1, PRR5L, RNF213, LEP, HTR1B, THBD, UNC5B, HEY1, SEMA3G, ROR2, METRNL, KIF26A, CHRD, PHLDB2, ZNF385A, KCTD11	165	1369	16650	1.69533	1	0.496155	24.5503
GOTERM_BP_FAT	GO:0022008~neurogenesis	23	0.0830355	0.0270202	GFAP, PLXNA3, CCL2, OMP, TH, ITGA1, BRSK2, RIMS1, DCHS1, NDNF, LEP, TAL1, EML1, UNC5B, UNC5A, SEMA3G, KIF26A, TCF4, RUNX1, OMG, KCTD11, CAMK1D, BMP6	165	1447	16650	1.60395	1	0.564117	39.2279
GOTERM_BP_FAT	GO:0071495~cellular response to endogenous stimulus	22	0.0794253	0.00632289	ZFP36, COL4A2, CCL2, COL4A1, AQP9, ADAMTSL2, SOCS3, SMAD6, LEPR, TH, PDE3A, ZCCHC18, LEP, HTR1B, RAB31, PDE2A, HEY1, ROR2, CA2, CHRD, PIK3R1, BMP6	165	1185	16650	1.87342	1	0.397404	10.8926
GOTERM_BP_FAT	GO:0001525~angiogenesis	21	0.075815	4.52394e-09	COL4A2, COL4A1, CCL2, FLT1, LEPR, HSPG2, ANPEP, ENPEP, RNF213, NDNF, KDR, LEP, EDNRA, TAL1, ARHGAP22, HEY1, UNC5B, TCF4, RUNX1, COL8A2, ANGPT4	165	413	16650	5.13097	1.48113e-05	7.40566e-06	8.22541e-06
GOTERM_BP_FAT	GO:0048514~blood vessel morphogenesis	21	0.075815	8.05506e-08	COL4A2, COL4A1, CCL2, FLT1, LEPR, HSPG2, ANPEP, ENPEP, RNF213, NDNF, KDR, LEP, EDNRA, TAL1, ARHGAP22, HEY1, UNC5B, TCF4, RUNX1, COL8A2, ANGPT4	165	491	16650	4.31587	0.000263688	5.27431e-05	0.000146457
GOTERM_BP_FAT	GO:0016477~cell migration	21	0.075815	0.0125969	FLT1, CCL2, PODXL, ITGA1, SIX2, ENPEP, PRR5L, DCHS1, NDNF, KDR, LEP, THBD, CCL20, PROCR, SEMA3G, ROR2, CHRD, PHLDB2, PIK3R1, CAMK1D, ANGPT4	165	1184	16650	1.78977	1	0.47193	20.5857
GOTERM_BP_FAT	GO:0045597~positive regulation of cell differentiation	20	0.0722048	0.000630352	ZFP36, GFAP, CDX2, SOCS3, PDE3A, RIMS1, NDNF, KDR, LEP, TAL1, CCDC3, H2AFY2, METRNL, CA2, TCF4, RUNX1, ZNF385A, KCTD11, CAMK1D, BMP6	165	841	16650	2.39974	0.873109	0.121049	1.13992
GOTERM_CC_FAT	GO:0098590~plasma membrane region	20	0.0722048	0.00550562	DLGAP1, NKD2, AQP9, CRYAB, PODXL, LEPR, ANO1, CACNG5, GRIA3, ENPEP, NHS, RIMS1, THBD, PROM2, PDE2A, UNC5A, PDE4A, CA2, GRID1, KCNE4	157	936	14527	1.97711	0.854382	0.382263	7.26972
GOTERM_BP_FAT	GO:0007167~enzyme linked receptor protein signaling pathway	19	0.0685945	0.00611245	COL4A2, FLT1, CCL2, COL4A1, ADAMTSL2, SOCS3, SMAD6, ITGA1, ZCCHC18, KDR, LEP, ROR2, ADAMTS3, CHRD, AKAP2, CRIM1, PIK3R1, BMP6, ANGPT4	165	954	16650	2.00972	1	0.410365	10.5488
GOTERM_BP_FAT	GO:0051241~negative regulation of multicellular organismal process	19	0.0685945	0.0114302	ZFP36, COL4A2, GFAP, PLXNA3, CCL2, SMAD6, LEP, THBD, PROCR, SEMA3G, GUCY1A3, BCL3, TCF4, RUNX1, OMG, CHRD, KCTD11, PIK3R1, ANGPT4	165	1017	16650	1.88522	1	0.460448	18.8621
GOTERM_BP_FAT	GO:0051094~positive regulation of developmental process	19	0.0685945	0.0214638	GFAP, FLT1, PDE3A, RIMS1, NDNF, KDR, LEP, TAL1, CBLN2, PPIB, H2AFY2, CA2, TCF4, RUNX1, PHLDB2, KCTD11, CAMK1D, BMP6, ANGPT4	165	1089	16650	1.76058	1	0.53798	32.5985
GOTERM_BP_FAT	GO:0044712~single-organism catabolic process	18	0.0649843	0.00372527	COL4A2, COL4A1, CYP46A1, MMP27, BRSK2, DPYS, KMO, PDE3A, ENPEP, CPT1A, LEP, PDE2A, PDE4A, DPYD, ADAMTS3, ADAMTS2, COL8A2, PLA2G5	165	837	16650	2.17009	0.999995	0.317405	6.56081
GOTERM_BP_FAT	GO:0009790~embryo development	18	0.0649843	0.0130218	COL4A2, CDX2, TBX15, FLT1, SOCS3, ELF5, SMAD6, TH, SIX2, DCHS1, KDR, EDNRA, TAL1, HEY1, ETS2, ROR2, PHLDB2, CHRD	165	954	16650	1.90395	1	0.478061	21.2048
GOTERM_BP_FAT	GO:0009628~response to abiotic stimulus	18	0.0649843	0.0252324	CCL2, AQP9, CRYAB, TH, ANO1, KMO, NDNF, LEP, EDNRA, HTR1B, THBD, PDE2A, BCL3, METRNL, CA2, PIK3R1, BMP6, ANGPT4	165	1029	16650	1.76517	1	0.559702	37.1653
GOTERM_BP_FAT	GO:0022603~regulation of anatomical structure morphogenesis	18	0.0649843	0.0300941	COL4A2, PLXNA3, CDX2, FLT1, CCL2, CSNK1A1L, SIX2, RIMS1, KDR, LEP, HEY1, SEMA3G, ROR2, TCF4, RUNX1, OMG, PHLDB2, ANGPT4	165	1051	16650	1.72822	1	0.581017	42.6257
GOTERM_BP_FAT	GO:0014070~response to organic cyclic compound	17	0.0613741	0.0170821	ZFP36, CCL2, ZC3HAV1, AQP9, CRYAB, TH, PDE3A, CPT1A, LEP, HTR1B, THBD, HEY1, PDE2A, TFPI, CA2, PLA2G5, BMP6	165	906	16650	1.89344	1	0.514804	26.8947
GOTERM_BP_FAT	GO:1901701~cellular response to oxygen-containing compound	17	0.0613741	0.0180611	ZFP36, CCL2, COL4A1, AQP9, SOCS3, TH, ANO1, PDE3A, CPT1A, LEP, RAB31, PDE2A, CCL20, TFPI, CA2, PIK3R1, BMP6	165	912	16650	1.88098	1	0.512735	28.2074
GOTERM_BP_FAT	GO:0040007~growth	17	0.0613741	0.0216404	PLXNA3, CRYAB, LEPR, RIMS1, NDNF, LEP, BNIPL, UNC79, WISP1, PPIB, SEMA3G, FBLN5, H2AFY2, GAMT, KIF26A, CRIM1, BMP6	165	932	16650	1.84062	1	0.537079	32.8194
GOTERM_BP_FAT	GO:0030198~extracellular matrix organization	16	0.0577638	1.11388e-06	COL4A2, GFAP, COL4A1, ADAMTSL2, NOXO1, HSPG2, ITGA1, NDNF, KDR, FBLN5, BCL3, ADAMTS3, NCAN, ADAMTS2, PHLDB2, COL8A2	165	334	16650	4.83397	0.0036402	0.000607622	0.00202523
GOTERM_BP_FAT	GO:0043062~extracellular structure organization	16	0.0577638	1.15625e-06	COL4A2, GFAP, COL4A1, ADAMTSL2, NOXO1, HSPG2, ITGA1, NDNF, KDR, FBLN5, BCL3, ADAMTS3, NCAN, ADAMTS2, PHLDB2, COL8A2	165	335	16650	4.81954	0.0037784	0.000540647	0.00210226
GOTERM_BP_FAT	GO:0071363~cellular response to growth factor stimulus	16	0.0577638	0.00103984	ZFP36, COL4A2, FLT1, CCL2, ADAMTSL2, SMAD6, TH, ZCCHC18, PDE3A, KDR, PDE2A, ROR2, ADAMTS3, TCF4, CHRD, BMP6	165	610	16650	2.6468	0.966834	0.164124	1.87385
GOTERM_BP_FAT	GO:0070848~response to growth factor	16	0.0577638	0.00152355	ZFP36, COL4A2, FLT1, CCL2, ADAMTSL2, SMAD6, TH, ZCCHC18, PDE3A, KDR, PDE2A, ROR2, ADAMTS3, TCF4, CHRD, BMP6	165	634	16650	2.5466	0.993207	0.203004	2.73416
GOTERM_BP_FAT	GO:0051093~negative regulation of developmental process	16	0.0577638	0.00638646	ZFP36, COL4A2, GFAP, PLXNA3, CCL2, LEP, S1PR3, SEMA3G, TCF4, RUNX1, OMG, PHLDB2, CHRD, PIK3R1, KCTD11, ANGPT4	165	739	16650	2.18477	1	0.393128	10.9962
GOTERM_BP_FAT	GO:0060548~negative regulation of cell death	16	0.0577638	0.0315526	CCL2, CRYAB, SOCS3, SMAD6, PDE3A, NDNF, KDR, LEP, WISP1, UNC5B, TNFRSF10D, BCL3, ZNF385A, PIK3R1, CAMK1D, ANGPT4	165	897	16650	1.79994	1	0.586081	44.1742
GOTERM_BP_FAT	GO:0030855~epithelial cell differentiation	15	0.0541536	0.00137557	ZFP36, CDX2, COL4A1, ACTA2, ELF5, PODXL, FN3K, SIX2, CPT1A, S1PR3, HEY1, PDE2A, H2AFY2, CNFN, BMP6	165	563	16650	2.68852	0.988965	0.193141	2.47172
GOTERM_BP_FAT	GO:0099537~trans-synaptic signaling	15	0.0541536	0.00263053	GFAP, DLGAP1, SNAP91, CCL2, OMP, TH, CACNB2, GRIA3, RIMS1, HTR1B, SLC6A9, TMOD2, CA2, CORT, RASD2	165	604	16650	2.50602	0.99982	0.291743	4.67625
GOTERM_BP_FAT	GO:0007268~chemical synaptic transmission	15	0.0541536	0.00263053	GFAP, DLGAP1, SNAP91, CCL2, OMP, TH, CACNB2, GRIA3, RIMS1, HTR1B, SLC6A9, TMOD2, CA2, CORT, RASD2	165	604	16650	2.50602	0.99982	0.291743	4.67625
GOTERM_BP_FAT	GO:0098916~anterograde trans-synaptic signaling	15	0.0541536	0.00263053	GFAP, DLGAP1, SNAP91, CCL2, OMP, TH, CACNB2, GRIA3, RIMS1, HTR1B, SLC6A9, TMOD2, CA2, CORT, RASD2	165	604	16650	2.50602	0.99982	0.291743	4.67625
GOTERM_BP_FAT	GO:0099536~synaptic signaling	15	0.0541536	0.00263053	GFAP, DLGAP1, SNAP91, CCL2, OMP, TH, CACNB2, GRIA3, RIMS1, HTR1B, SLC6A9, TMOD2, CA2, CORT, RASD2	165	604	16650	2.50602	0.99982	0.291743	4.67625
GOTERM_BP_FAT	GO:0040008~regulation of growth	15	0.0541536	0.00517184	PLXNA3, SOCS3, CRYAB, RIMS1, LEP, BNIPL, WISP1, PPIB, SEMA3G, FBLN5, H2AFY2, GAMT, KIF26A, CRIM1, KCTD11	165	652	16650	2.32153	1	0.375979	8.99706
GOTERM_BP_FAT	GO:2000145~regulation of cell motility	15	0.0541536	0.0141138	PLXNA3, FLT1, CCL2, PODXL, PRR5L, KDR, RNASE10, CCL20, SEMA3G, ROR2, CHRD, PHLDB2, PIK3R1, CAMK1D, ANGPT4	165	736	16650	2.05657	1	0.485637	22.7749
GOTERM_CC_FAT	GO:0031988~membrane-bounded vesicle	15	0.169799	0.0149913	EEF1A1, GRIP1, RPS15A, PAH, PPA2, MIF, PROM1, ZDHHC15, CRYL1, EVPL, RPL23, CNTN1, KRT3, RPL10A, CTSF	33	3611	14527	1.82863	0.891435	0.358587	16.4517
GOTERM_BP_FAT	GO:0040012~regulation of locomotion	15	0.0541536	0.0196627	PLXNA3, FLT1, CCL2, PODXL, PRR5L, KDR, RNASE10, CCL20, SEMA3G, ROR2, CHRD, PHLDB2, PIK3R1, CAMK1D, ANGPT4	165	768	16650	1.97088	1	0.522328	30.3069
GOTERM_BP_FAT	GO:0051270~regulation of cellular component movement	15	0.0541536	0.0272306	PLXNA3, FLT1, CCL2, PODXL, PRR5L, KDR, RNASE10, CCL20, SEMA3G, ROR2, CHRD, PHLDB2, PIK3R1, CAMK1D, ANGPT4	165	802	16650	1.88733	1	0.563628	39.4664
GOTERM_CC_FAT	GO:0044421~extracellular region part	15	0.169799	0.0276037	EEF1A1, RPS15A, PAH, PPA2, MIF, PROM1, ZDHHC15, CTSK, CRYL1, EVPL, RPL23, CNTN1, KRT3, RPL10A, CTSF	33	3878	14527	1.70273	0.983671	0.444468	28.3302
GOTERM_BP_FAT	GO:0043066~negative regulation of apoptotic process	15	0.0541536	0.0314606	CCL2, CRYAB, SOCS3, SMAD6, PDE3A, NDNF, KDR, LEP, UNC5B, TNFRSF10D, BCL3, ZNF385A, PIK3R1, CAMK1D, ANGPT4	165	818	16650	1.85041	1	0.588079	44.0777
GOTERM_BP_FAT	GO:0043069~negative regulation of programmed cell death	15	0.0541536	0.034636	CCL2, CRYAB, SOCS3, SMAD6, PDE3A, NDNF, KDR, LEP, UNC5B, TNFRSF10D, BCL3, ZNF385A, PIK3R1, CAMK1D, ANGPT4	165	829	16650	1.82586	1	0.605729	47.3191
GOTERM_CC_FAT	GO:0070062~extracellular exosome	14	0.158479	0.0044705	EEF1A1, RPS15A, PAH, PPA2, MIF, PROM1, ZDHHC15, CRYL1, EVPL, RPL23, CNTN1, KRT3, RPL10A, CTSF	33	2811	14527	2.19245	0.482444	0.482444	5.19214
GOTERM_CC_FAT	GO:1903561~extracellular vesicle	14	0.158479	0.00467442	EEF1A1, RPS15A, PAH, PPA2, MIF, PROM1, ZDHHC15, CRYL1, EVPL, RPL23, CNTN1, KRT3, RPL10A, CTSF	33	2825	14527	2.18158	0.497797	0.291337	5.42297
GOTERM_CC_FAT	GO:0043230~extracellular organelle	14	0.158479	0.00468927	EEF1A1, RPS15A, PAH, PPA2, MIF, PROM1, ZDHHC15, CRYL1, EVPL, RPL23, CNTN1, KRT3, RPL10A, CTSF	33	2826	14527	2.18081	0.498897	0.205716	5.43977
GOTERM_CC_FAT	GO:0031012~extracellular matrix	14	0.0505433	0.00470607	COL4A2, COL4A1, ADAMTSL2, EFEMP2, HSPG2, MMP27, NDNF, WISP1, FBLN5, IMPG2, ADAMTS3, NCAN, ADAMTS2, COL8A2	157	530	14527	2.44415	0.807237	0.422337	6.2453
GOTERM_BP_FAT	GO:0030334~regulation of cell migration	14	0.0505433	0.0180572	PLXNA3, FLT1, CCL2, PODXL, PRR5L, KDR, CCL20, SEMA3G, ROR2, PHLDB2, CHRD, PIK3R1, CAMK1D, ANGPT4	165	685	16650	2.06238	1	0.516911	28.2022
GOTERM_BP_FAT	GO:0032101~regulation of response to external stimulus	14	0.0505433	0.0261363	ZFP36, PLXNA3, CCL2, ZC3HAV1, SOCS3, KDR, LEP, THBD, PDE2A, SEMA3G, METRNL, PHLDB2, BMP6, CAMK1D	165	721	16650	1.9594	1	0.565576	38.2163
GOTERM_MF_FAT	GO:0005509~calcium ion binding	14	0.0505433	0.0267794	NKD2, EFEMP2, HSPG2, PCDHGB7, MMP27, DCHS1, PCDH18, THBD, WDR49, EML1, FBLN5, NCAN, RUNX1, PLA2G5	155	717	15478	1.94981	1	0.714403	32.7347
GOTERM_BP_FAT	GO:0010243~response to organonitrogen compound	14	0.0505433	0.0482276	CCL2, COL4A1, AQP9, SOCS3, TH, PDE3A, LEP, HTR1B, RAB31, THBD, PDE2A, CA2, PIK3R1, PLA2G5	165	789	16650	1.79053	1	0.655162	59.2911
GOTERM_CC_FAT	GO:0005578~proteinaceous extracellular matrix	13	0.0469331	0.000525165	COL4A2, COL4A1, ADAMTSL2, EFEMP2, HSPG2, NDNF, WISP1, FBLN5, IMPG2, NCAN, ADAMTS3, ADAMTS2, COL8A2	157	361	14527	3.33206	0.167507	0.167507	0.715567
GOTERM_BP_FAT	GO:0001501~skeletal system development	13	0.0469331	0.00340274	LEP, TAL1, TBX15, PPIB, ETS2, SIX2, ROR2, RUNX1, NCAN, CHRD, ZNF385A, DCHS1, BMP6	165	490	16650	2.67718	0.999986	0.302314	6.00927
GOTERM_BP_FAT	GO:1901699~cellular response to nitrogen compound	13	0.0469331	0.00929657	LEP, HTR1B, RAB31, COL4A1, CCL2, AQP9, PDE2A, ZC3HAV1, SOCS3, TH, PDE3A, CA2, PIK3R1	165	558	16650	2.35093	1	0.426495	15.6184
GOTERM_BP_FAT	GO:0048729~tissue morphogenesis	13	0.0469331	0.0202728	EDNRA, TAL1, COL4A1, HEY1, ACTA2, SOCS3, PODXL, SIX2, ROR2, CA2, CHRD, PHLDB2, DCHS1	165	622	16650	2.10903	1	0.521391	31.0913
GOTERM_BP_FAT	GO:0007169~transmembrane receptor protein tyrosine kinase signaling pathway	13	0.0469331	0.026788	LEP, COL4A2, COL4A1, CCL2, FLT1, SOCS3, ITGA1, ROR2, ADAMTS3, CRIM1, PIK3R1, KDR, ANGPT4	165	648	16650	2.02441	1	0.567719	38.9637
GOTERM_BP_FAT	GO:0071417~cellular response to organonitrogen compound	12	0.0433229	0.00770588	LEP, HTR1B, RAB31, COL4A1, CCL2, AQP9, PDE2A, SOCS3, TH, PDE3A, CA2, PIK3R1	165	477	16650	2.53859	1	0.403617	13.1207
GOTERM_BP_FAT	GO:0008015~blood circulation	12	0.0433229	0.0116562	EDNRA, LEP, HTR1B, PDE2A, ACTA2, TH, CACNG5, ITGA1, GUCY1A3, CACNB2, PDE3A, ENPEP	165	506	16650	2.3931	1	0.461593	19.1988
GOTERM_BP_FAT	GO:0003013~circulatory system process	12	0.0433229	0.0123045	EDNRA, LEP, HTR1B, PDE2A, ACTA2, TH, CACNG5, ITGA1, GUCY1A3, CACNB2, PDE3A, ENPEP	165	510	16650	2.37433	1	0.469193	20.157
GOTERM_BP_FAT	GO:0007610~behavior	12	0.0433229	0.022146	LEP, TAL1, UNC79, HTR1B, LEPR, TH, TMOD2, ZNF385A, RASD2, CPT1A, SGIP1, GRID1	165	557	16650	2.17398	1	0.530406	33.4478
GOTERM_BP_FAT	GO:0048598~embryonic morphogenesis	12	0.0433229	0.0259687	TAL1, COL4A2, TBX15, FLT1, SOCS3, ETS2, ELF5, TH, SIX2, ROR2, CHRD, PHLDB2	165	571	16650	2.12068	1	0.566715	38.0227
GOTERM_BP_FAT	GO:0050900~leukocyte migration	11	0.0397126	0.00414911	LEP, THBD, CCL2, FLT1, PROCR, CCL20, PODXL, ITGA1, PIK3R1, CAMK1D, ANGPT4	165	376	16650	2.95213	0.999999	0.329925	7.28092
GOTERM_BP_FAT	GO:2000147~positive regulation of cell motility	11	0.0397126	0.00738424	RNASE10, CCL2, FLT1, CCL20, SEMA3G, PODXL, ROR2, PIK3R1, KDR, CAMK1D, ANGPT4	165	409	16650	2.71394	1	0.403271	12.6073
GOTERM_BP_FAT	GO:0051272~positive regulation of cellular component movement	11	0.0397126	0.0088134	RNASE10, CCL2, FLT1, CCL20, SEMA3G, PODXL, ROR2, PIK3R1, KDR, CAMK1D, ANGPT4	165	420	16650	2.64286	1	0.433509	14.867
GOTERM_BP_FAT	GO:0040017~positive regulation of locomotion	11	0.0397126	0.00909464	RNASE10, CCL2, FLT1, CCL20, SEMA3G, PODXL, ROR2, PIK3R1, KDR, CAMK1D, ANGPT4	165	422	16650	2.63033	1	0.437426	15.3051
GOTERM_BP_FAT	GO:0032844~regulation of homeostatic process	11	0.0397126	0.0139952	ZFP36, TAL1, HTR1B, LEPR, ANO1, SYBU, BRSK2, METRNL, CA2, KDR, SGIP1	165	451	16650	2.4612	1	0.492667	22.6058
GOTERM_BP_FAT	GO:0090066~regulation of anatomical structure size	11	0.0397126	0.0217313	EDNRA, LEP, HTR1B, PLXNA3, AQP9, SEMA3G, ACTA2, TMOD2, ITGA1, GUCY1A3, ADD2	165	484	16650	2.29339	1	0.534779	32.9328
GOTERM_BP_FAT	GO:0006935~chemotaxis	11	0.0397126	0.0467571	PLXNA3, CCL2, FLT1, UNC5B, CCL20, SEMA3G, UNC5A, ITGA1, KIF26A, KDR, CAMK1D	165	552	16650	2.01087	1	0.653303	58.1322
GOTERM_BP_FAT	GO:0042330~taxis	11	0.0397126	0.0472289	PLXNA3, CCL2, FLT1, UNC5B, CCL20, SEMA3G, UNC5A, ITGA1, KIF26A, KDR, CAMK1D	165	553	16650	2.00723	1	0.654608	58.5074
GOTERM_BP_FAT	GO:1901565~organonitrogen compound catabolic process	10	0.0361024	0.00977872	PDE2A, PDE4A, HSPG2, DPYS, PDE3A, KMO, ANPEP, ENPEP, DPYD, NCAN	165	362	16650	2.78754	1	0.431322	16.3619
GOTERM_BP_FAT	GO:0030335~positive regulation of cell migration	10	0.0361024	0.0164805	CCL2, FLT1, CCL20, SEMA3G, PODXL, ROR2, PIK3R1, KDR, CAMK1D, ANGPT4	165	395	16650	2.55466	1	0.515881	26.077
GOTERM_BP_FAT	GO:1901361~organic cyclic compound catabolic process	10	0.0361024	0.0323125	ZFP36, PDE2A, CYP46A1, ZC3HAV1, PDE4A, DPYS, PDE3A, KMO, DPYD, PRR5L	165	445	16650	2.26762	1	0.585822	44.9653
GOTERM_MF_FAT	GO:0022838~substrate-specific channel activity	10	0.0361024	0.0339845	KCNJ15, FAM26E, AQP9, PDE2A, ANO1, CACNG5, CACNB2, GRIA3, KCNE4, GRID1	155	445	15478	2.244	1	0.721123	39.654
GOTERM_MF_FAT	GO:0015267~channel activity	10	0.0361024	0.0496076	KCNJ15, FAM26E, AQP9, PDE2A, ANO1, CACNG5, CACNB2, GRIA3, KCNE4, GRID1	155	478	15478	2.08908	1	0.791118	52.4438
GOTERM_BP_FAT	GO:1901342~regulation of vasculature development	9	0.0324921	0.00299228	LEP, COL4A2, CCL2, FLT1, HEY1, RUNX1, TCF4, KDR, ANGPT4	165	245	16650	3.70686	0.999945	0.304681	5.30292
GOTERM_BP_FAT	GO:0032102~negative regulation of response to external stimulus	9	0.0324921	0.00501708	ZFP36, LEP, PLXNA3, THBD, CCL2, SEMA3G, SOCS3, METRNL, PHLDB2	165	267	16650	3.40143	1	0.375306	8.73931
GOTERM_BP_FAT	GO:0072001~renal system development	9	0.0324921	0.00705219	COL4A1, ACTA2, SMAD6, PODXL, SIX2, ENPEP, CA2, DCHS1, BMP6	165	283	16650	3.20912	1	0.402442	12.0742
GOTERM_BP_FAT	GO:0001655~urogenital system development	9	0.0324921	0.0140926	COL4A1, ACTA2, SMAD6, PODXL, SIX2, ENPEP, CA2, DCHS1, BMP6	165	320	16650	2.83807	1	0.490048	22.7446
GOTERM_BP_FAT	GO:0045785~positive regulation of cell adhesion	9	0.0324921	0.037051	LEP, HLA-DQB1, RNASE10, CCL2, PODXL, CHRD, PIK3R1, NDNF, KDR	165	385	16650	2.35891	1	0.625074	49.6644
GOTERM_CC_FAT	GO:0098589~membrane region	9	0.0324921	0.0373352	MALL, PROM2, SNAP91, UNC5B, UNC5A, PODXL, ITGA1, KDR, SGIP1	157	354	14527	2.35242	0.999998	0.771334	40.5587
GOTERM_BP_FAT	GO:0001558~regulation of cell growth	9	0.0324921	0.0463317	PLXNA3, WISP1, SEMA3G, CRYAB, FBLN5, H2AFY2, KIF26A, RIMS1, CRIM1	165	403	16650	2.25355	1	0.657385	57.7912
GOTERM_BP_FAT	GO:0003012~muscle system process	9	0.0324921	0.0474491	EDNRA, LEP, ACTA2, CRYAB, TMOD2, ITGA1, GUCY1A3, CACNB2, GAMT	165	405	16650	2.24242	1	0.653902	58.6814
GOTERM_BP_FAT	GO:0044259~multicellular organismal macromolecule metabolic process	8	0.0288819	0.000142187	COL4A2, COL4A1, CCL2, MMP27, ENPEP, ADAMTS3, ADAMTS2, COL8A2	165	115	16650	7.01976	0.372212	0.0414399	0.258209
GOTERM_BP_FAT	GO:0044236~multicellular organism metabolic process	8	0.0288819	0.000348313	COL4A2, COL4A1, CCL2, MMP27, ENPEP, ADAMTS3, ADAMTS2, COL8A2	165	133	16650	6.06972	0.680365	0.0906706	0.63141
GOTERM_BP_FAT	GO:0003018~vascular process in circulatory system	8	0.0288819	0.00104725	EDNRA, LEP, HTR1B, PDE2A, ACTA2, ITGA1, GUCY1A3, PDE3A	165	160	16650	5.04545	0.967629	0.15762	1.88707
GOTERM_MF_FAT	GO:0005539~glycosaminoglycan binding	8	0.0288819	0.00481793	CCL2, WISP1, IMPG2, ADAMTS3, NCAN, CHRD, PLA2G5, NDNF	155	208	15478	3.84069	0.931133	0.414399	6.8119
GOTERM_BP_FAT	GO:0045765~regulation of angiogenesis	8	0.0288819	0.00649877	LEP, COL4A2, CCL2, FLT1, RUNX1, TCF4, KDR, ANGPT4	165	222	16650	3.63636	1	0.391299	11.1789
GOTERM_BP_FAT	GO:0001822~kidney development	8	0.0288819	0.0167178	ACTA2, SMAD6, PODXL, SIX2, ENPEP, CA2, DCHS1, BMP6	165	267	16650	3.02349	1	0.516291	26.4005
GOTERM_BP_FAT	GO:0042886~amide transport	8	0.0288819	0.0245343	LEP, MIDN, AQP9, ANO1, SYBU, BRSK2, CA2, CPT1A	165	289	16650	2.79333	1	0.556594	36.342
GOTERM_BP_FAT	GO:0032496~response to lipopolysaccharide	8	0.0288819	0.0301782	ZFP36, THBD, CCL2, CCL20, TNFRSF10D, TH, TFPI, BMP6	165	302	16650	2.67309	1	0.578894	42.716
GOTERM_BP_FAT	GO:0031589~cell-substrate adhesion	8	0.0288819	0.0320775	SMAD6, FBLN5, ITGA1, BCAM, PHLDB2, PIK3R1, NDNF, KDR	165	306	16650	2.63815	1	0.589149	44.7218
GOTERM_BP_FAT	GO:0002237~response to molecule of bacterial origin	8	0.0288819	0.0371724	ZFP36, THBD, CCL2, CCL20, TNFRSF10D, TH, TFPI, BMP6	165	316	16650	2.55466	1	0.623393	49.7797
GOTERM_BP_FAT	GO:0007178~transmembrane receptor protein serine/threonine kinase signaling pathway	8	0.0288819	0.0404725	CCL2, ADAMTSL2, SMAD6, ROR2, ZCCHC18, CHRD, AKAP2, BMP6	165	322	16650	2.50706	1	0.630121	52.8188
GOTERM_BP_FAT	GO:0006936~muscle contraction	8	0.0288819	0.0457724	EDNRA, ACTA2, CRYAB, TMOD2, ITGA1, GUCY1A3, CACNB2, GAMT	165	331	16650	2.43889	1	0.657919	57.3389
GOTERM_BP_FAT	GO:0044243~multicellular organism catabolic process	7	0.0252717	7.60953e-05	COL4A2, COL4A1, MMP27, ENPEP, ADAMTS3, ADAMTS2, COL8A2	165	72	16650	9.81061	0.220533	0.0273032	0.138266
GOTERM_BP_FAT	GO:0032963~collagen metabolic process	7	0.0252717	0.000767422	COL4A2, COL4A1, CCL2, MMP27, ADAMTS3, ADAMTS2, COL8A2	165	110	16650	6.42149	0.919016	0.137442	1.38616
GOTERM_MF_FAT	GO:0008201~heparin binding	7	0.0252717	0.00531709	CCL2, WISP1, IMPG2, ADAMTS3, CHRD, PLA2G5, NDNF	155	160	15478	4.36879	0.947844	0.388753	7.49236
GOTERM_BP_FAT	GO:1901136~carbohydrate derivative catabolic process	7	0.0252717	0.00926775	PDE2A, PDE4A, HSPG2, DPYS, PDE3A, DPYD, NCAN	165	182	16650	3.88112	1	0.431367	15.5737
GOTERM_CC_FAT	GO:0005730~nucleolus	7	0.0792393	0.0114697	EEF1A1, CRYL1, RPL23, POLR1C, RPL10A, MCM10, C1D	33	882	14527	3.49375	0.816546	0.345542	12.8272
GOTERM_BP_FAT	GO:0090087~regulation of peptide transport	7	0.0252717	0.0174421	LEP, MIDN, ANO1, SYBU, BRSK2, CA2, CPT1A	165	209	16650	3.37973	1	0.513305	27.3801
GOTERM_MF_FAT	GO:0008017~microtubule binding	7	0.0252717	0.0223616	EML1, CRYAB, SYBU, GAS2L2, KIF26A, JAKMIP3, SGIP1	155	219	15478	3.19181	0.999996	0.714322	28.1338
GOTERM_MF_FAT	GO:1901681~sulfur compound binding	7	0.0252717	0.0291361	CCL2, WISP1, IMPG2, ADAMTS3, CHRD, PLA2G5, NDNF	155	233	15478	3.00003	1	0.68966	35.0753
GOTERM_BP_FAT	GO:0046883~regulation of hormone secretion	7	0.0252717	0.0399969	LEP, MIDN, ANO1, SYBU, BRSK2, CPT1A, BMP6	165	254	16650	2.78096	1	0.633889	52.3919
GOTERM_BP_FAT	GO:0032103~positive regulation of response to external stimulus	7	0.0252717	0.048945	THBD, CCL2, PDE2A, ZC3HAV1, KDR, CAMK1D, BMP6	165	267	16650	2.64556	1	0.651183	59.8454
GOTERM_BP_FAT	GO:0015833~peptide transport	7	0.0252717	0.0499627	LEP, MIDN, ANO1, SYBU, BRSK2, CA2, CPT1A	165	268	16650	2.63569	1	0.654257	60.6195
GOTERM_BP_FAT	GO:0030574~collagen catabolic process	6	0.0216614	0.000447246	COL4A2, COL4A1, MMP27, ADAMTS3, ADAMTS2, COL8A2	165	65	16650	9.31469	0.768832	0.0993289	0.810065
GOTERM_MF_FAT	GO:0005201~extracellular matrix structural constituent	6	0.0216614	0.00134663	COL4A2, COL4A1, EFEMP2, IMPG2, NCAN, COL8A2	155	82	15478	7.30669	0.525993	0.525993	1.94922
GOTERM_MF_FAT	GO:0008081~phosphoric diester hydrolase activity	6	0.0216614	0.00235075	EDNRA, PDE2A, PDE4A, PDE3A, RUNX1, GDPD4	155	93	15478	6.44246	0.728515	0.478957	3.37958
GOTERM_BP_FAT	GO:0014065~phosphatidylinositol 3-kinase signaling	6	0.0216614	0.00309487	LEP, FLT1, UNC5B, PRR5L, PIK3R1, KDR	165	100	16650	6.05455	0.999961	0.304024	5.47994
GOTERM_BP_FAT	GO:0007270~neuron-neuron synaptic transmission	6	0.0216614	0.00323063	HTR1B, SLC6A9, TH, TMOD2, CA2, RASD2	165	101	16650	5.9946	0.999975	0.306024	5.7137
GOTERM_BP_FAT	GO:0001704~formation of primary germ layer	6	0.0216614	0.00624731	TAL1, COL4A2, ETS2, ELF5, SIX2, CHRD	165	118	16650	5.13097	1	0.401271	10.7693
GOTERM_BP_FAT	GO:0034660~ncRNA metabolic process	6	0.0679194	0.00724138	RPL23, RPS15A, RPL10A, TRUB1, PPA2, C1D	37	570	16650	4.73684	0.999504	0.999504	10.9079
GOTERM_MF_FAT	GO:0019838~growth factor binding	6	0.0216614	0.00908004	COL4A1, WISP1, NKD2, FLT1, CRIM1, KDR	155	128	15478	4.68085	0.993612	0.514173	12.4751
GOTERM_BP_FAT	GO:0050880~regulation of blood vessel size	6	0.0216614	0.0108433	EDNRA, LEP, HTR1B, ACTA2, ITGA1, GUCY1A3	165	135	16650	4.48485	1	0.459591	17.9819
GOTERM_BP_FAT	GO:0035150~regulation of tube size	6	0.0216614	0.01117	EDNRA, LEP, HTR1B, ACTA2, ITGA1, GUCY1A3	165	136	16650	4.45187	1	0.463843	18.4729
GOTERM_BP_FAT	GO:0046683~response to organophosphorus	6	0.0216614	0.01117	THBD, CCL2, AQP9, PDE2A, PDE3A, PLA2G5	165	136	16650	4.45187	1	0.463843	18.4729
GOTERM_CC_FAT	GO:0044420~extracellular matrix component	6	0.0216614	0.0123204	COL4A2, COL4A1, EFEMP2, FBLN5, HSPG2, COL8A2	157	128	14527	4.33728	0.986787	0.579078	15.5895
GOTERM_BP_FAT	GO:0014066~regulation of phosphatidylinositol 3-kinase signaling	6	0.0216614	0.0132788	LEP, FLT1, UNC5B, PRR5L, PIK3R1, KDR	165	142	16650	4.26376	1	0.479636	21.577
GOTERM_BP_FAT	GO:0014074~response to purine-containing compound	6	0.0216614	0.0173507	THBD, CCL2, AQP9, PDE2A, PDE3A, PLA2G5	165	152	16650	3.98325	1	0.515858	27.2571
GOTERM_BP_FAT	GO:0031960~response to corticosteroid	6	0.0216614	0.0201529	ZFP36, HTR1B, CCL2, HEY1, TH, BMP6	165	158	16650	3.83199	1	0.523175	30.9378
GOTERM_CC_FAT	GO:0030666~endocytic vesicle membrane	6	0.0216614	0.0259065	HLA-DQB1, MARCO, RAB31, ROR2, GRIA3, SGIP1	157	155	14527	3.58175	0.999895	0.681798	30.1511
GOTERM_MF_FAT	GO:0005198~structural molecule activity	6	0.0679194	0.0268052	EVPL, RPL23, GRIP1, RPS15A, KRT3, RPL10A	35	782	15478	3.39306	0.994426	0.994426	28.6798
GOTERM_BP_FAT	GO:0007369~gastrulation	6	0.0216614	0.0277866	TAL1, COL4A2, ETS2, ELF5, SIX2, CHRD	165	172	16650	3.52008	1	0.567744	40.0924
GOTERM_BP_FAT	GO:0050796~regulation of insulin secretion	6	0.0216614	0.0296298	LEP, MIDN, ANO1, SYBU, BRSK2, CPT1A	165	175	16650	3.45974	1	0.578446	42.1242
GOTERM_BP_FAT	GO:0019752~carboxylic acid metabolic process	6	0.0679194	0.0312732	CRYL1, ADSSL1, ACSBG2, PAH, PPA2, MIF	37	826	16650	3.26877	1	0.951402	39.6456
GOTERM_BP_FAT	GO:0043436~oxoacid metabolic process	6	0.0679194	0.0319848	CRYL1, ADSSL1, ACSBG2, PAH, PPA2, MIF	37	831	16650	3.2491	1	0.941357	40.3464
GOTERM_BP_FAT	GO:0060348~bone development	6	0.0216614	0.0322056	LEP, TAL1, PPIB, ZNF385A, DCHS1, BMP6	165	179	16650	3.38243	1	0.587597	44.8547
GOTERM_BP_FAT	GO:0048015~phosphatidylinositol-mediated signaling	6	0.0216614	0.0356266	LEP, FLT1, UNC5B, PRR5L, PIK3R1, KDR	165	184	16650	3.29051	1	0.613321	48.2933
GOTERM_BP_FAT	GO:0048017~inositol lipid-mediated signaling	6	0.0216614	0.0382251	LEP, FLT1, UNC5B, PRR5L, PIK3R1, KDR	165	187	16650	3.23772	1	0.625276	50.7687
GOTERM_BP_FAT	GO:0009187~cyclic nucleotide metabolic process	6	0.0216614	0.0400011	EDNRA, HTR1B, PDE2A, PDE4A, GUCY1A3, PDE3A	165	190	16650	3.1866	1	0.631172	52.3956
GOTERM_BP_FAT	GO:0045637~regulation of myeloid cell differentiation	6	0.0216614	0.0407839	ZFP36, LEP, TAL1, CA2, RUNX1, PIK3R1	165	191	16650	3.16992	1	0.630306	53.0965
GOTERM_MF_FAT	GO:0008237~metallopeptidase activity	6	0.0216614	0.0415001	ADAMTSL2, MMP27, ANPEP, ENPEP, ADAMTS3, ADAMTS2	155	190	15478	3.15341	1	0.769524	46.1609
GOTERM_BP_FAT	GO:0007160~cell-matrix adhesion	6	0.0216614	0.0415548	FBLN5, ITGA1, BCAM, PHLDB2, PIK3R1, KDR	165	192	16650	3.15341	1	0.634666	53.7772
GOTERM_BP_FAT	GO:0006082~organic acid metabolic process	6	0.0679194	0.0440859	CRYL1, ADSSL1, ACSBG2, PAH, PPA2, MIF	37	907	16650	2.97685	1	0.965675	51.1558
GOTERM_BP_FAT	GO:0045444~fat cell differentiation	6	0.0216614	0.0453795	ZFP36, LEP, CCDC3, SMAD6, METRNL, ZNF385A	165	197	16650	3.07337	1	0.657255	57.0183
GOTERM_BP_FAT	GO:0090276~regulation of peptide hormone secretion	6	0.0216614	0.0498017	LEP, MIDN, ANO1, SYBU, BRSK2, CPT1A	165	202	16650	2.9973	1	0.655373	60.498
GOTERM_BP_FAT	GO:0014823~response to activity	5	0.0180512	0.00324734	LEP, CCL2, TH, METRNL, BMP6	165	62	16650	8.13783	0.999976	0.298805	5.74244
GOTERM_BP_FAT	GO:0014068~positive regulation of phosphatidylinositol 3-kinase signaling	5	0.0180512	0.00385252	LEP, FLT1, UNC5B, PRR5L, KDR	165	65	16650	7.76224	0.999997	0.318156	6.77755
GOTERM_BP_FAT	GO:0035690~cellular response to drug	5	0.0180512	0.00528316	HTR1B, CCL2, PDE2A, PDE4A, TH	165	71	16650	7.10627	1	0.374202	9.18203
GOTERM_BP_FAT	GO:0034470~ncRNA processing	5	0.0565995	0.0115518	RPL23, RPS15A, RPL10A, TRUB1, C1D	37	411	16650	5.47445	0.999995	0.997718	16.8607
GOTERM_BP_FAT	GO:0007631~feeding behavior	5	0.0180512	0.0188937	LEP, HTR1B, TH, CPT1A, SGIP1	165	103	16650	4.8985	1	0.520353	29.3062
GOTERM_CC_FAT	GO:0005604~basement membrane	5	0.0180512	0.0191653	COL4A2, COL4A1, EFEMP2, HSPG2, COL8A2	157	95	14527	4.86993	0.998833	0.675543	23.245
GOTERM_BP_FAT	GO:0032680~regulation of tumor necrosis factor production	5	0.0180512	0.0201241	ZFP36, LEP, CCL2, BCL3, PIK3R1	165	105	16650	4.80519	1	0.526616	30.9009
GOTERM_MF_FAT	GO:0005178~integrin binding	5	0.0180512	0.021417	S1PR3, GFAP, WISP1, FBLN5, KDR	155	106	15478	4.71029	0.999994	0.736225	27.1129
GOTERM_BP_FAT	GO:1903555~regulation of tumor necrosis factor superfamily cytokine production	5	0.0180512	0.0220606	ZFP36, LEP, CCL2, BCL3, PIK3R1	165	108	16650	4.67172	1	0.532698	33.342
GOTERM_BP_FAT	GO:0003158~endothelium development	5	0.0180512	0.0241072	S1PR3, HEY1, PDE2A, KDR, BMP6	165	111	16650	4.54545	1	0.55381	35.8334
GOTERM_BP_FAT	GO:0071706~tumor necrosis factor superfamily cytokine production	5	0.0180512	0.0241072	ZFP36, LEP, CCL2, BCL3, PIK3R1	165	111	16650	4.54545	1	0.55381	35.8334
GOTERM_BP_FAT	GO:0045598~regulation of fat cell differentiation	5	0.0180512	0.0248142	ZFP36, LEP, CCDC3, METRNL, ZNF385A	165	112	16650	4.50487	1	0.557148	36.6733
GOTERM_BP_FAT	GO:0045471~response to ethanol	5	0.0180512	0.0396945	LEP, UNC79, HTR1B, CCL2, TH	165	130	16650	3.88112	1	0.633815	52.1184
GOTERM_BP_FAT	GO:0030509~BMP signaling pathway	5	0.0180512	0.0465981	SMAD6, ROR2, ZCCHC18, CHRD, BMP6	165	137	16650	3.68281	1	0.654512	58.0051
GOTERM_BP_FAT	GO:0072006~nephron development	5	0.0180512	0.0476356	ACTA2, PODXL, SIX2, ENPEP, DCHS1	165	138	16650	3.65613	1	0.652938	58.8282
GOTERM_BP_FAT	GO:0006412~translation	5	0.0565995	0.0484346	EEF1A1, RPL23, RPS15A, RPL10A, PPA2	37	641	16650	3.51014	1	0.961178	54.57
